# Supplementary material for: 2-(3,4-Dichloro­phen­yl)-4-phenyl­benzo[h]quinoline
Source: Acta Crystallogr Sect E Struct Rep Online. 2011 Oct 5;67(Pt 11):o2850. doi: 10.1107/S1600536811040049 (PMC3247588; doi:10.1107/S1600536811040049)
Supplement: Supplementary file 2 [file e-67-o2850-Isup2.hkl]

# 
# h,k,l, Fc-squared, Fo-squared, sigma(Fo-squared) and status flag 
# 
data_I
_shelx_title ' shelx in P2(1)/c' 
_shelx_refln_list_code          4 
_shelx_F_calc_maximum      196.62 
_exptl_crystal_F_000       824.00 
_reflns_d_resolution_high  0.7614 
 
loop_ 
 _symmetry_equiv_pos_as_xyz 
 'x, y, z' 
 '-x, y+1/2, -z+1/2' 
 '-x, -y, -z' 
 'x, -y-1/2, z-1/2' 
 
_cell_length_a    10.6066 
_cell_length_b     9.5667 
_cell_length_c    18.8244 
_cell_angle_alpha  90.000 
_cell_angle_beta   94.264 
_cell_angle_gamma  90.000 
 
_shelx_F_squared_multiplier     1.000 
 
loop_ 
 _refln_index_h 
 _refln_index_k 
 _refln_index_l 
 _refln_F_squared_calc 
 _refln_F_squared_meas 
 _refln_F_squared_sigma 
 _refln_observed_status 
   1   0   0      623.45      772.72     17.34 o 
   2   0   0    10366.67     9809.87     63.76 o 
   3   0   0     3781.47     3718.23     86.49 o 
   4   0   0      620.01      644.13      7.88 o 
   5   0   0       69.39       64.91      3.35 o 
   6   0   0      866.45      933.97     22.11 o 
   7   0   0      366.72      340.19     14.01 o 
   8   0   0       13.93       21.50      7.96 o 
   9   0   0    10935.54    11675.92    150.28 o 
  10   0   0     3647.73     3729.06     64.18 o 
  11   0   0      167.08      160.37     13.33 o 
  12   0   0       61.70       60.66     25.39 o 
  13   0   0       75.43       64.55     55.28 o 
   1   1   0       55.73       51.34      1.00 o 
   2   1   0     2313.63     2262.49     19.43 o 
   3   1   0      272.95      262.32      3.38 o 
   4   1   0      471.54      447.30      4.88 o 
   5   1   0       16.09       27.27      4.90 o 
   6   1   0       12.33       13.43      2.86 o 
   7   1   0       49.88       46.58      6.65 o 
   8   1   0       14.27       17.19      4.29 o 
   9   1   0       77.25       69.32     16.68 o 
  10   1   0      572.26      584.47     15.60 o 
  11   1   0        0.12        3.82      2.61 o 
  12   1   0      287.99      272.00      9.90 o 
  13   1   0      199.43      211.98     14.27 o 
   0   2   0     2153.82     2120.98     14.72 o 
   1   2   0     8975.14     8743.88    114.28 o 
   2   2   0    13811.79    14169.56    232.94 o 
   3   2   0     2187.86     2298.08     25.07 o 
   4   2   0       12.05       13.13      2.30 o 
   5   2   0       49.16       41.02      2.53 o 
   6   2   0      151.89      164.85      4.64 o 
   7   2   0     1412.48     1339.82     34.80 o 
   8   2   0      766.65      802.81     23.69 o 
   9   2   0      235.28      230.02      8.76 o 
  10   2   0       10.40       12.01      4.70 o 
  11   2   0       61.03       51.10     13.07 o 
  12   2   0       10.20        9.08      4.57 o 
  13   2   0       17.51       22.18      9.17 o 
   1   3   0      285.40      299.27      4.35 o 
   2   3   0      220.64      249.14      3.39 o 
   3   3   0      347.84      260.50      4.77 o 
   4   3   0      282.65      287.46      6.19 o 
   5   3   0       26.96       38.05      4.50 o 
   6   3   0       70.08       70.43      3.93 o 
   7   3   0      374.89      381.48     13.44 o 
   8   3   0        1.63        4.81      3.12 o 
   9   3   0       18.73       21.34      5.91 o 
  10   3   0      463.75      473.03     18.47 o 
  11   3   0     1530.56     1519.98     28.56 o 
  12   3   0      862.79      913.87     37.24 o 
  13   3   0      314.15      345.59     20.35 o 
   0   4   0       66.07       81.47      3.87 o 
   1   4   0     2147.25     2260.11     31.78 o 
   2   4   0     1161.36     1225.50     19.07 o 
   3   4   0        3.92       11.28      2.74 o 
   4   4   0      308.52      346.62      6.59 o 
   5   4   0      154.78      124.66      4.13 o 
   6   4   0       58.61       62.58      4.07 o 
   7   4   0      387.72      381.31     12.84 o 
   8   4   0      160.89      151.93      7.12 o 
   9   4   0       28.24       35.04      8.97 o 
  10   4   0        0.27        2.70      2.51 o 
  11   4   0        4.62        6.13      3.77 o 
  12   4   0       10.21       10.90      7.95 o 
  13   4   0        2.10        6.58      4.89 o 
   1   5   0        1.66       11.04      2.10 o 
   2   5   0     1727.45     2024.66     25.18 o 
   3   5   0      731.19      736.06      9.73 o 
   4   5   0        1.84        3.12      1.64 o 
   5   5   0        7.64        9.03      2.34 o 
   6   5   0      245.49      226.32      6.58 o 
   7   5   0      547.82      477.44     18.09 o 
   8   5   0       57.08       54.65      8.72 o 
   9   5   0      291.73      303.35      9.62 o 
  10   5   0      162.53      178.94     16.07 o 
  11   5   0       91.18       78.19     23.20 o 
  12   5   0      670.90      744.18     31.95 o 
   0   6   0     4803.78     4908.58     94.32 o 
   1   6   0     4009.48     4018.18    109.34 o 
   2   6   0     1525.32     1493.36     24.59 o 
   3   6   0      732.45      670.58     13.33 o 
   4   6   0      653.17      614.45     11.95 o 
   5   6   0      105.08       91.48      5.71 o 
   6   6   0       26.66       27.05      7.03 o 
   7   6   0      350.21      334.17     10.21 o 
   8   6   0       36.67       32.75     10.31 o 
   9   6   0       21.33       25.84      7.50 o 
  10   6   0        4.99       10.00      6.34 o 
  11   6   0       39.01       59.76     18.81 o 
  12   6   0        0.96        5.25      5.97 o 
   1   7   0      126.30      130.09      8.58 o 
   2   7   0      222.90      235.45      8.25 o 
   3   7   0      158.35      149.09      6.90 o 
   4   7   0      821.87      825.33     20.16 o 
   5   7   0       46.53       44.24      6.41 o 
   6   7   0      279.33      263.92      8.84 o 
   7   7   0       76.48       70.60     15.38 o 
   8   7   0       16.36       15.77      7.19 o 
   9   7   0       47.47       44.52     15.42 o 
  10   7   0       76.73       77.69     26.65 o 
  11   7   0      100.35      101.83     37.20 o 
   0   8   0     1387.84     1494.53     93.47 o 
   1   8   0     1332.62     1359.63     23.58 o 
   2   8   0      924.57      912.56     21.15 o 
   3   8   0       50.15       50.28     11.02 o 
   4   8   0       22.55       21.34      5.65 o 
   5   8   0       48.07       38.03      9.63 o 
   6   8   0       94.86       77.94     21.77 o 
   7   8   0        9.79       13.13      4.34 o 
   8   8   0       60.29       62.75     19.97 o 
   9   8   0       15.83       13.25      7.06 o 
  10   8   0        3.26        7.13      8.83 o 
   1   9   0       26.33       22.69      7.15 o 
   2   9   0        6.56        9.14      3.74 o 
   3   9   0      137.29      118.07      9.97 o 
   4   9   0      213.72      187.79     10.69 o 
   5   9   0       94.57       89.70     10.82 o 
   6   9   0       42.38       42.55     14.95 o 
   7   9   0       64.75       65.94     25.63 o 
   8   9   0       91.27       77.72     15.05 o 
   9   9   0      145.31      157.09     24.95 o 
   0  10   0        2.64        2.70      4.21 o 
   1  10   0        4.90        4.95      3.59 o 
   2  10   0       61.79       53.41     11.40 o 
   3  10   0       47.44       49.04     15.37 o 
   4  10   0        0.43        3.98      4.13 o 
   5  10   0       47.83       45.98     20.74 o 
   6  10   0       96.93       94.13     36.76 o 
   7  10   0        2.47        8.03      4.31 o 
   8  10   0       13.85        8.49      8.44 o 
   1  11   0        6.34        7.00      4.01 o 
   2  11   0       20.62       23.43      9.77 o 
   3  11   0       70.76       79.31     12.35 o 
   4  11   0        9.39        7.12      5.12 o 
   5  11   0        7.03        9.19      6.70 o 
   6  11   0        0.01        5.94      6.04 o 
   0  12   0        1.43        3.11      5.09 o 
   1  12   0      134.31      113.12     16.41 o 
   2  12   0        1.88        7.83      4.83 o 
   3  12   0        0.31        5.92      5.56 o 
   4  12   0      372.50      342.62     19.12 o 
 -13   1   1       69.13       48.03     22.52 o 
 -12   1   1       16.94       17.98      6.64 o 
 -11   1   1      237.17      204.68      9.66 o 
 -10   1   1      901.22      952.93     18.25 o 
  -9   1   1       65.93       71.69      9.92 o 
  -8   1   1     1860.99     1886.38     36.53 o 
  -7   1   1      629.61      569.85     26.48 o 
  -6   1   1     1930.41     1870.44     20.63 o 
  -5   1   1     6256.78     6222.05     86.91 o 
  -4   1   1     1611.83     1363.79     11.32 o 
  -3   1   1     2899.17     2778.91     39.20 o 
  -2   1   1     6392.27     6123.48     87.51 o 
  -1   1   1     2375.74     2630.46     32.21 o 
   0   1   1     3904.11     3759.89     52.98 o 
   1   1   1     2146.62     2067.88     46.77 o 
   2   1   1     5416.46     5490.65     63.24 o 
   3   1   1      238.18      241.51      3.66 o 
   4   1   1      133.26      149.31      3.28 o 
   5   1   1      267.62      314.30      5.85 o 
   6   1   1      556.06      530.33      8.86 o 
   7   1   1      163.24      158.55      6.24 o 
   8   1   1        0.76        2.33      2.79 o 
   9   1   1      245.66      208.53     10.35 o 
  10   1   1       73.71       69.09     14.05 o 
  11   1   1       16.73       16.46      4.28 o 
  12   1   1       77.09       79.64     12.76 o 
  13   1   1       19.25       19.59     10.31 o 
 -13   2   1      160.44      182.55     12.02 o 
 -12   2   1       54.02       44.75     13.34 o 
 -11   2   1       54.43       48.57     13.24 o 
 -10   2   1      469.51      439.07     13.06 o 
  -9   2   1       62.74       46.00     11.51 o 
  -8   2   1       26.01       32.96      8.40 o 
  -7   2   1      601.31      603.56     12.47 o 
  -6   2   1      253.20      261.59      5.62 o 
  -5   2   1       21.16       24.48      3.50 o 
  -4   2   1       11.35        7.10      1.44 o 
  -3   2   1      387.04      361.90      4.51 o 
  -2   2   1       34.50       38.68      1.75 o 
  -1   2   1    19485.11    19483.75    124.33 o 
   0   2   1      617.97      583.59     11.89 o 
   1   2   1       82.77       75.81      1.57 o 
   2   2   1      122.11      101.10      1.87 o 
   3   2   1     2675.10     2701.49     33.77 o 
   4   2   1      901.25      961.54     10.22 o 
   5   2   1     1770.33     1621.79     20.57 o 
   6   2   1     2790.25     2765.26     46.70 o 
   7   2   1     1088.49     1051.10     18.47 o 
   8   2   1     5969.16     6219.45    148.21 o 
   9   2   1       50.79       46.84     10.43 o 
  10   2   1      276.60      271.13      9.64 o 
  11   2   1       79.39       77.22     10.01 o 
  12   2   1       43.97       40.43     14.49 o 
  13   2   1       55.20       41.49     24.10 o 
 -13   3   1       17.92       14.60      7.35 o 
 -12   3   1       24.57       25.79     12.74 o 
 -11   3   1       20.42       21.70      6.49 o 
 -10   3   1      316.22      302.61     10.22 o 
  -9   3   1       41.66       44.70      9.20 o 
  -8   3   1      483.93      448.14     22.19 o 
  -7   3   1       40.69       42.28      4.26 o 
  -6   3   1      464.91      459.30      8.69 o 
  -5   3   1     1188.47     1292.05     11.94 o 
  -4   3   1        1.62        1.62      1.06 o 
  -3   3   1       10.54       19.75      2.08 o 
  -2   3   1        8.79       12.43      2.38 o 
  -1   3   1     8333.11     8951.53    101.27 o 
   0   3   1      178.08      195.56      3.19 o 
   1   3   1       41.72       39.55      1.64 o 
   2   3   1       11.15       16.41      1.62 o 
   3   3   1      586.78      589.34     12.38 o 
   4   3   1        0.96        3.69      1.08 o 
   5   3   1      130.98      139.33      4.24 o 
   6   3   1        0.44        4.25      1.51 o 
   7   3   1       49.63       49.82      5.48 o 
   8   3   1      960.67      898.95     19.04 o 
   9   3   1      102.04       93.11      8.11 o 
  10   3   1       19.89       18.56      5.32 o 
  11   3   1       15.67       15.12      5.95 o 
  12   3   1       19.02       11.74      7.85 o 
  13   3   1        3.35        6.23      5.04 o 
 -13   4   1        4.51        2.65      3.76 o 
 -12   4   1      387.42      490.17     23.38 o 
 -11   4   1        1.96        4.72      3.76 o 
 -10   4   1      139.94      125.50     13.36 o 
  -9   4   1        0.29        2.08      2.30 o 
  -8   4   1     1344.96     1294.11     34.27 o 
  -7   4   1      130.59      112.44      6.98 o 
  -6   4   1       94.53       81.60      4.17 o 
  -5   4   1      174.11      173.94      4.81 o 
  -4   4   1      662.93      776.12     12.05 o 
  -3   4   1      340.14      369.17      6.80 o 
  -2   4   1     3317.70     3600.46     33.68 o 
  -1   4   1       99.74      132.57      3.50 o 
   0   4   1     1737.05     1767.30     27.04 o 
   1   4   1     1781.32     1856.10     24.52 o 
   2   4   1      291.58      321.34      6.49 o 
   3   4   1      191.86      200.75      4.61 o 
   4   4   1      740.18      752.88     11.30 o 
   5   4   1     3656.35     3606.19     61.72 o 
   6   4   1     1544.46     1376.60     16.69 o 
   7   4   1     4070.18     4008.37     71.54 o 
   8   4   1      711.96      703.27     15.05 o 
   9   4   1     1043.17     1067.31     19.05 o 
  10   4   1      374.99      370.19     12.43 o 
  11   4   1      119.41      139.11     44.19 o 
  12   4   1      194.29      220.65     18.83 o 
  13   4   1       15.70        9.61     10.18 o 
 -12   5   1      120.71      134.52     21.56 o 
 -11   5   1       25.62       33.15     12.19 o 
 -10   5   1       23.56       23.76     10.83 o 
  -9   5   1      182.89      164.27     12.72 o 
  -8   5   1      618.12      617.98     27.92 o 
  -7   5   1      123.65      104.38      5.63 o 
  -6   5   1      471.16      461.79     10.97 o 
  -5   5   1      617.56      578.89     13.30 o 
  -4   5   1     1145.41     1135.41     14.98 o 
  -3   5   1       36.59       66.17      3.49 o 
  -2   5   1     2675.06     2750.41     29.62 o 
  -1   5   1      469.08      420.41      7.97 o 
   0   5   1      299.10      272.52      6.73 o 
   1   5   1       11.89       14.88      3.47 o 
   2   5   1      373.07      384.41      8.14 o 
   3   5   1        2.66        3.63      1.65 o 
   4   5   1       42.66       49.99      5.26 o 
   5   5   1        0.46        2.33      1.63 o 
   6   5   1     1215.09     1181.29     26.97 o 
   7   5   1      379.67      381.00     10.44 o 
   8   5   1       33.92       26.55      6.72 o 
   9   5   1       31.36       25.90      7.89 o 
  10   5   1       51.97       51.24     18.87 o 
  11   5   1        0.85        7.77      6.31 o 
  12   5   1       37.36       46.49     21.65 o 
 -12   6   1       95.00       96.34     45.87 o 
 -11   6   1       20.74       30.72     12.81 o 
 -10   6   1       50.99       46.68     19.67 o 
  -9   6   1        0.59        3.63      5.59 o 
  -8   6   1       19.91       17.92      5.62 o 
  -7   6   1        4.47        6.76      3.44 o 
  -6   6   1      189.83      166.76      6.09 o 
  -5   6   1      242.51      241.49      9.86 o 
  -4   6   1      523.25      505.77     11.66 o 
  -3   6   1        7.19        8.03      2.08 o 
  -2   6   1      202.50      186.75      6.77 o 
  -1   6   1        8.97       11.15      3.51 o 
   0   6   1      743.26      830.77     27.38 o 
   1   6   1        6.50       13.63      4.17 o 
   2   6   1       47.21       43.16      4.45 o 
   3   6   1      399.34      470.01     11.20 o 
   4   6   1      141.72      146.07      5.27 o 
   5   6   1      133.26      123.43      5.18 o 
   6   6   1      709.13      716.58     20.76 o 
   7   6   1       49.17       55.60      6.59 o 
   8   6   1       63.91       60.22     14.61 o 
   9   6   1      423.85      451.23     19.67 o 
  10   6   1       22.27       15.26      8.22 o 
  11   6   1       83.13      113.43     35.07 o 
  12   6   1       26.08       22.13     12.25 o 
 -11   7   1       42.06       39.25     18.24 o 
 -10   7   1        7.86       14.10      6.52 o 
  -9   7   1      218.83      217.59     14.15 o 
  -8   7   1        0.39        4.02      5.31 o 
  -7   7   1     1107.69     1108.04     27.98 o 
  -6   7   1      785.03      813.43     16.52 o 
  -5   7   1     1565.19     1713.32     46.59 o 
  -4   7   1     2204.36     2264.33     45.31 o 
  -3   7   1     1293.26     1322.17     32.54 o 
  -2   7   1      183.17      161.91      7.47 o 
  -1   7   1      901.47      917.73     25.28 o 
   0   7   1      227.50      203.82      8.27 o 
   1   7   1     2033.28     2192.70     46.76 o 
   2   7   1      225.97      231.71      7.32 o 
   3   7   1        8.30       10.58      3.30 o 
   4   7   1       93.30      102.64      6.47 o 
   5   7   1      135.76      143.71      6.88 o 
   6   7   1       17.51       22.21      5.88 o 
   7   7   1        4.69        6.44      3.55 o 
   8   7   1       47.01       44.12     12.37 o 
   9   7   1        6.73       15.54      6.90 o 
  10   7   1       68.05       76.02     27.65 o 
  11   7   1      145.71      149.21     59.32 o 
 -10   8   1      136.70      161.50     29.43 o 
  -9   8   1       19.48       15.52      7.82 o 
  -8   8   1      114.63       92.91     29.53 o 
  -7   8   1       40.01       41.10     16.33 o 
  -6   8   1      110.47       95.90     10.54 o 
  -5   8   1      327.56      342.46     12.89 o 
  -4   8   1        0.38        4.83      2.80 o 
  -3   8   1        6.39        9.33      3.79 o 
  -2   8   1       79.65       79.69     10.13 o 
  -1   8   1      230.57      219.33     10.01 o 
   0   8   1        9.85       16.47      4.83 o 
   1   8   1       42.21       58.73     13.09 o 
   2   8   1      294.77      298.30     13.18 o 
   3   8   1       19.41       22.93      6.42 o 
   4   8   1      717.09      767.04     15.82 o 
   5   8   1       13.44       18.47      5.94 o 
   6   8   1       25.03       33.17      9.13 o 
   7   8   1      106.21      106.67     10.28 o 
   8   8   1      203.18      219.32     21.75 o 
   9   8   1       17.22       21.99     11.02 o 
  10   8   1      152.86      133.18     37.17 o 
  -9   9   1        0.44        4.91      4.36 o 
  -8   9   1       72.15       63.47     25.58 o 
  -7   9   1       23.19       30.04     10.80 o 
  -6   9   1      415.35      397.77     19.84 o 
  -5   9   1        4.31        9.53      4.36 o 
  -4   9   1      868.89      913.12     23.92 o 
  -3   9   1      295.74      293.19     11.31 o 
  -2   9   1      147.27      150.23     11.58 o 
  -1   9   1      150.99      154.85     12.83 o 
   0   9   1      386.89      370.21     12.11 o 
   1   9   1       20.10       24.13      6.25 o 
   2   9   1        1.42        9.22      4.05 o 
   3   9   1       35.87       47.93     11.22 o 
   4   9   1      270.83      246.46     17.70 o 
   5   9   1      536.52      548.57     20.23 o 
   6   9   1       97.62       99.13     13.93 o 
   7   9   1       70.81       63.84     27.07 o 
   8   9   1       87.54       72.56     27.17 o 
   9   9   1       39.75       39.29     20.46 o 
  -8  10   1        0.83        3.41      4.70 o 
  -7  10   1       29.74       27.15     10.35 o 
  -6  10   1       18.26       19.41      8.65 o 
  -5  10   1       12.80        8.19      5.02 o 
  -4  10   1      121.78      126.87     14.95 o 
  -3  10   1        7.41        9.76      3.29 o 
  -2  10   1       44.62       39.91     11.23 o 
  -1  10   1       22.43       23.67      7.10 o 
   0  10   1        1.32        1.58      4.22 o 
   1  10   1      157.28      135.85     12.32 o 
   2  10   1       82.34       65.18      8.55 o 
   3  10   1        6.18        8.35      4.85 o 
   4  10   1      207.67      206.35     13.08 o 
   5  10   1        7.47        4.50      3.37 o 
   6  10   1      581.87      593.87     22.50 o 
   7  10   1      378.59      436.08     22.71 o 
   8  10   1      143.30      132.67     60.40 o 
  -6  11   1      148.57      130.35     21.41 o 
  -5  11   1       96.91       90.25     36.16 o 
  -4  11   1      424.09      402.88     19.31 o 
  -3  11   1       59.32       62.80     17.63 o 
  -2  11   1       16.08       12.29      5.15 o 
  -1  11   1       16.25       13.12      4.31 o 
   0  11   1       14.93       22.15      7.82 o 
   1  11   1        2.34        3.81      4.85 o 
   2  11   1        0.10        3.36      4.18 o 
   3  11   1       41.33       30.23     11.30 o 
   4  11   1      199.87      202.61     13.72 o 
   5  11   1      122.22       84.76     19.18 o 
   6  11   1       66.73       53.62     21.95 o 
  -4  12   1        0.52        4.23      6.13 o 
  -3  12   1        6.73        9.04      6.00 o 
  -2  12   1        0.35        2.84      4.62 o 
  -1  12   1        0.19        2.68      4.71 o 
   0  12   1       40.95       51.04     20.49 o 
   1  12   1       10.08        6.54      4.22 o 
   2  12   1       15.43        8.66      4.74 o 
   3  12   1       24.87       27.86     10.40 o 
   4  12   1       67.73       51.81     21.00 o 
 -13   0   2      116.82       97.10     12.56 o 
 -12   0   2        5.06        3.60      3.31 o 
 -11   0   2      373.90      322.83     17.79 o 
 -10   0   2     5206.26     5476.81     74.13 o 
  -9   0   2      559.69      560.27     19.15 o 
  -8   0   2      802.05      722.13     18.99 o 
  -7   0   2     3935.04     3708.92    174.29 o 
  -6   0   2     5027.47     4761.76    120.16 o 
  -5   0   2     1812.13     1721.10     41.15 o 
  -4   0   2      515.06      387.45      7.69 o 
  -3   0   2     3776.28     3749.18     51.15 o 
  -2   0   2      229.28      259.77      4.50 o 
  -1   0   2     6204.48     5978.44    205.18 o 
   0   0   2     2077.70     1983.80     11.47 o 
   1   0   2       43.05       62.46      2.79 o 
   2   0   2     5388.83     5401.66     63.45 o 
   3   0   2     3841.92     3774.56     25.65 o 
   4   0   2      205.53      210.62      6.03 o 
   5   0   2      639.49      674.18     17.07 o 
   6   0   2      131.72      122.02      6.30 o 
   7   0   2        3.05        2.45      2.39 o 
   8   0   2      259.76      249.95     11.34 o 
   9   0   2        3.23        5.72      4.21 o 
  10   0   2       26.04       27.24      9.48 o 
  11   0   2        2.29        3.49     11.40 o 
  12   0   2       47.41       25.20     15.55 o 
  13   0   2      394.31      415.79     28.33 o 
 -13   1   2        0.00        2.08      3.13 o 
 -12   1   2       83.08       74.76     19.75 o 
 -11   1   2      134.15      126.86     11.90 o 
 -10   1   2       40.46       37.59      8.55 o 
  -9   1   2      433.11      415.45     13.33 o 
  -8   1   2      197.39      198.78      8.65 o 
  -7   1   2       38.78       42.49      5.21 o 
  -6   1   2      130.18      115.47      4.11 o 
  -5   1   2       86.04       80.21      3.11 o 
  -4   1   2      119.15      125.53      3.15 o 
  -3   1   2       16.39       22.42      1.31 o 
  -2   1   2     2758.18     2936.85     29.73 o 
  -1   1   2      434.60      508.86      5.94 o 
   0   1   2        7.37       21.21      1.17 o 
   1   1   2      931.04     1058.02     11.57 o 
   2   1   2        7.54        7.71      0.88 o 
   3   1   2     2710.63     2649.07     17.69 o 
   4   1   2     1442.25     1405.80     10.29 o 
   5   1   2     1869.53     1855.38     22.01 o 
   6   1   2     1645.37     1692.50     22.56 o 
   7   1   2       11.42        7.81      2.04 o 
   8   1   2      277.11      275.35      8.34 o 
   9   1   2        1.42        3.06      2.68 o 
  10   1   2      714.57      704.68     18.96 o 
  11   1   2        4.07        6.66      2.70 o 
  12   1   2      112.79       99.58     10.68 o 
  13   1   2       11.43        5.03      5.52 o 
 -13   2   2        2.45        4.01      3.64 o 
 -12   2   2        0.04        1.46      4.07 o 
 -11   2   2     1643.30     1619.45     34.06 o 
 -10   2   2      173.94      189.31     10.32 o 
  -9   2   2     2015.99     1990.86     33.78 o 
  -8   2   2      824.35      784.09     14.23 o 
  -7   2   2      762.35      679.92     12.18 o 
  -6   2   2      492.38      427.98      8.46 o 
  -5   2   2      153.07      115.15      3.43 o 
  -4   2   2     5791.93     5878.99     67.67 o 
  -3   2   2        2.41        2.28      0.80 o 
  -2   2   2    17004.91    17426.65    219.14 o 
  -1   2   2    36604.64    35072.95    812.26 o 
   0   2   2     9452.94     9126.67     53.06 o 
   1   2   2       17.65       16.65      2.00 o 
   2   2   2      906.87      955.07     10.75 o 
   3   2   2        4.57        8.10      1.44 o 
   4   2   2       73.24       76.01      2.35 o 
   5   2   2     2483.51     2795.30     30.69 o 
   6   2   2     1008.28     1043.89     21.15 o 
   7   2   2      969.43      917.80     21.72 o 
   8   2   2     2322.53     2355.46     85.56 o 
   9   2   2     1242.46     1245.00     33.00 o 
  10   2   2      106.82       93.46      8.73 o 
  11   2   2        2.22        3.46      2.22 o 
  12   2   2       43.60       40.21     13.58 o 
  13   2   2       50.80       44.05     27.13 o 
 -13   3   2      137.82      108.65     47.20 o 
 -12   3   2      387.09      418.47     17.07 o 
 -11   3   2      313.05      295.29     16.34 o 
 -10   3   2      241.81      242.44      9.26 o 
  -9   3   2       77.81       69.95      6.83 o 
  -8   3   2      179.95      164.76      7.50 o 
  -7   3   2       78.62       82.79      5.49 o 
  -6   3   2       69.18       60.53      3.54 o 
  -5   3   2      331.06      403.01      7.63 o 
  -4   3   2     1533.36     1819.25     34.04 o 
  -3   3   2     4755.78     5083.97     50.70 o 
  -2   3   2     3388.55     3825.96     44.22 o 
  -1   3   2     9109.04    10027.88    120.43 o 
   0   3   2     2961.12     3172.01     37.50 o 
   1   3   2     4438.97     4347.65     31.00 o 
   2   3   2     3177.88     3055.46     30.72 o 
   3   3   2     4001.22     3780.69     43.79 o 
   4   3   2     1997.50     1852.78     16.20 o 
   5   3   2     1780.02     1699.10     23.44 o 
   6   3   2     8519.27     9133.47     83.22 o 
   7   3   2      213.51      190.57      6.51 o 
   8   3   2     3906.65     4045.45     52.69 o 
   9   3   2       17.09       18.45      5.05 o 
  10   3   2       19.61       20.93      7.05 o 
  11   3   2       23.44       23.83      7.42 o 
  12   3   2        7.53        7.83      6.57 o 
  13   3   2       13.47       13.23     11.77 o 
 -13   4   2      122.08      140.75     16.15 o 
 -12   4   2      240.37      279.03     17.88 o 
 -11   4   2       10.13        8.88      4.49 o 
 -10   4   2        8.97       16.20      5.33 o 
  -9   4   2       38.87       50.95      9.50 o 
  -8   4   2      266.20      255.21      8.13 o 
  -7   4   2      204.37      199.73      7.70 o 
  -6   4   2       15.40       17.34      3.02 o 
  -5   4   2      546.35      528.70     14.88 o 
  -4   4   2      535.10      545.00      9.51 o 
  -3   4   2     1933.26     2170.46     32.90 o 
  -2   4   2        0.01        3.22      1.99 o 
  -1   4   2      252.42      267.32      5.33 o 
   0   4   2      406.99      392.96      5.43 o 
   1   4   2      861.36      882.73     11.79 o 
   2   4   2      525.03      542.74      6.37 o 
   3   4   2       66.90       69.07      2.41 o 
   4   4   2       48.36       48.12      2.79 o 
   5   4   2        0.26        3.68      1.18 o 
   6   4   2      184.54      190.53      5.78 o 
   7   4   2      180.99      170.66      8.51 o 
   8   4   2        5.00        6.86      2.70 o 
   9   4   2       18.15       18.07      6.05 o 
  10   4   2       32.81       34.80     11.30 o 
  11   4   2        1.40        5.73      5.75 o 
  12   4   2       50.61       54.90     21.00 o 
  13   4   2       23.19       20.88     13.59 o 
 -12   5   2       83.50       54.16     28.21 o 
 -11   5   2      103.71      106.52     14.57 o 
 -10   5   2       16.60       13.58      5.12 o 
  -9   5   2       25.76       30.20      8.75 o 
  -8   5   2       12.21       12.56      4.62 o 
  -7   5   2       12.39       18.06      4.06 o 
  -6   5   2       68.33       71.56      6.05 o 
  -5   5   2      226.82      219.08      6.49 o 
  -4   5   2      330.96      316.23      6.86 o 
  -3   5   2      215.33      266.56      6.32 o 
  -2   5   2      557.82      627.48     11.88 o 
  -1   5   2       74.13       73.54      3.81 o 
   0   5   2      624.00      651.27     12.06 o 
   1   5   2     1447.87     1437.81     28.92 o 
   2   5   2     1447.67     1391.22     19.03 o 
   3   5   2     3831.74     4122.11     65.45 o 
   4   5   2     1862.15     1775.96     18.45 o 
   5   5   2      705.43      670.01     19.06 o 
   6   5   2      905.54      821.50     20.46 o 
   7   5   2     1918.13     1875.19     47.19 o 
   8   5   2        9.26       10.74      4.35 o 
   9   5   2       31.47       28.36      8.84 o 
  10   5   2        5.42        5.32      4.06 o 
  11   5   2        2.86        9.45      5.98 o 
  12   5   2      139.55      128.05     46.12 o 
 -12   6   2       31.92       21.13     10.35 o 
 -11   6   2      323.81      363.79     18.55 o 
 -10   6   2      648.59      694.31     27.11 o 
  -9   6   2     1125.61     1181.00     36.92 o 
  -8   6   2      205.31      224.85     11.64 o 
  -7   6   2      955.16      988.63     18.99 o 
  -6   6   2      591.00      613.46     13.63 o 
  -5   6   2      906.66      894.85     15.27 o 
  -4   6   2     1000.84      921.96     25.38 o 
  -3   6   2       25.79       17.29      3.52 o 
  -2   6   2       47.14       45.70      6.85 o 
  -1   6   2      164.15      155.29      8.51 o 
   0   6   2      534.83      579.37     14.51 o 
   1   6   2      176.32      202.31      7.18 o 
   2   6   2      627.21      660.09     14.65 o 
   3   6   2       30.50       25.89      4.00 o 
   4   6   2       96.68      105.29      8.02 o 
   5   6   2        5.85        8.05      2.55 o 
   6   6   2      127.73      133.84      7.29 o 
   7   6   2       28.21       30.04      8.64 o 
   8   6   2       93.56       88.16     10.39 o 
   9   6   2       52.71       52.28     14.16 o 
  10   6   2       23.73       27.24     14.97 o 
  11   6   2        4.87       13.99      7.75 o 
  12   6   2      213.66      230.97     24.43 o 
 -11   7   2       35.42       29.31     15.85 o 
 -10   7   2       19.78       18.97     10.23 o 
  -9   7   2       77.05       57.73     17.42 o 
  -8   7   2      480.37      469.12     20.89 o 
  -7   7   2       15.71       15.31      5.33 o 
  -6   7   2        5.58        9.73      4.61 o 
  -5   7   2     1051.60     1029.78     19.99 o 
  -4   7   2      356.00      345.51     14.12 o 
  -3   7   2        1.50        5.97      3.27 o 
  -2   7   2      243.01      243.11     10.39 o 
  -1   7   2       52.51       53.33      7.46 o 
   0   7   2       49.07       64.06     12.99 o 
   1   7   2      757.82      790.76     17.77 o 
   2   7   2      131.42      134.98      6.33 o 
   3   7   2       63.68       63.85      5.58 o 
   4   7   2      957.17     1001.78     15.24 o 
   5   7   2       19.29       18.47      5.13 o 
   6   7   2      174.46      188.70     10.57 o 
   7   7   2      305.20      314.66     12.66 o 
   8   7   2        5.38        1.77      3.97 o 
   9   7   2       52.78       54.78     21.15 o 
  10   7   2      225.26      262.46     22.96 o 
  11   7   2        0.47        5.00      6.43 o 
 -10   8   2       89.71       89.86     42.95 o 
  -9   8   2      692.75      760.02     27.18 o 
  -8   8   2      416.07      438.74     20.86 o 
  -7   8   2       99.48      128.07     20.14 o 
  -6   8   2      660.29      704.46     22.16 o 
  -5   8   2      361.95      366.19     13.72 o 
  -4   8   2      110.86      115.97      8.77 o 
  -3   8   2       58.12       59.83     13.15 o 
  -2   8   2       39.33       38.96      9.12 o 
  -1   8   2        0.55        6.27      2.96 o 
   0   8   2       94.16      105.22     12.54 o 
   1   8   2       18.35       17.83      4.43 o 
   2   8   2       20.75       27.11      6.83 o 
   3   8   2      404.71      401.85     11.30 o 
   4   8   2       50.72       50.55      9.50 o 
   5   8   2        5.84        7.38      4.20 o 
   6   8   2        6.75        3.73      3.65 o 
   7   8   2        2.84        3.75      4.12 o 
   8   8   2        0.07        3.77      4.56 o 
   9   8   2       30.96       27.71     13.40 o 
  10   8   2        8.57        4.11      9.81 o 
  -9   9   2       98.90       73.54     33.14 o 
  -8   9   2      132.30      138.81     16.65 o 
  -7   9   2        2.78        6.89      4.95 o 
  -6   9   2       45.40       39.46     11.05 o 
  -5   9   2      206.25      185.81      9.45 o 
  -4   9   2      126.21      118.94     10.47 o 
  -3   9   2       70.72       71.75     14.79 o 
  -2   9   2       12.09       13.39      4.89 o 
  -1   9   2      122.99      119.53     12.84 o 
   0   9   2       47.31       41.36     10.17 o 
   1   9   2      381.04      424.53     13.72 o 
   2   9   2      429.81      431.70     12.96 o 
   3   9   2       45.31       44.49      5.84 o 
   4   9   2     1149.48     1162.77     31.23 o 
   5   9   2      319.38      325.75     15.15 o 
   6   9   2      255.51      243.47     15.96 o 
   7   9   2      179.14      176.10     15.91 o 
   8   9   2      128.04      139.11     26.57 o 
   9   9   2      262.57      291.31     22.46 o 
  -8  10   2       28.58       17.39      9.22 o 
  -7  10   2       39.36       32.58     13.51 o 
  -6  10   2       40.04       30.14     12.72 o 
  -5  10   2       92.21       80.55     25.88 o 
  -4  10   2        0.48        2.35      4.47 o 
  -3  10   2       21.33       15.41      6.02 o 
  -2  10   2        0.24        4.36      3.85 o 
  -1  10   2        0.02        2.79      3.64 o 
   0  10   2       21.41       21.28      6.71 o 
   1  10   2       41.80       33.71      8.49 o 
   2  10   2        1.55        3.83      5.06 o 
   3  10   2       71.02       64.59     18.22 o 
   4  10   2        3.86        3.98      3.98 o 
   5  10   2       29.55       23.71      8.20 o 
   6  10   2        0.64        5.83      4.84 o 
   7  10   2        6.09        6.74      6.67 o 
   8  10   2       16.38       12.85      9.13 o 
  -6  11   2        0.28        5.38      6.60 o 
  -5  11   2       56.10       48.69     25.94 o 
  -4  11   2        7.85       13.37      7.90 o 
  -3  11   2       24.24       31.26      9.75 o 
  -2  11   2       46.50       33.62      9.75 o 
  -1  11   2       26.14       25.96      7.96 o 
   0  11   2       33.64       33.65     10.33 o 
   1  11   2      119.07      151.14     14.17 o 
   2  11   2      850.62     1018.96     33.57 o 
   3  11   2      346.09      393.63     18.06 o 
   4  11   2      227.31      232.45     14.88 o 
   5  11   2      108.65       98.86     39.22 o 
   6  11   2      213.47      218.17     15.37 o 
  -4  12   2        4.45        4.39      4.44 o 
  -3  12   2       52.43       41.23     20.29 o 
  -2  12   2       39.55       39.54     15.34 o 
  -1  12   2       25.40       25.95     10.72 o 
   0  12   2       44.99       32.97     11.53 o 
   1  12   2       18.87       16.95      7.56 o 
   2  12   2       19.75       12.73      6.91 o 
   3  12   2      271.54      269.93     15.97 o 
 -13   1   3      242.01      259.06     13.86 o 
 -12   1   3      252.23      294.82     12.95 o 
 -11   1   3      608.35      595.70     16.23 o 
 -10   1   3      741.19      740.17     17.16 o 
  -9   1   3     4923.38     5051.04     65.48 o 
  -8   1   3      725.83      667.09     14.13 o 
  -7   1   3        1.56        2.58      1.69 o 
  -6   1   3      396.07      455.68      9.91 o 
  -5   1   3      328.70      337.01      6.09 o 
  -4   1   3      944.91      904.59     18.68 o 
  -3   1   3     2348.10     2287.16     35.09 o 
  -2   1   3     6519.92     6593.01    154.26 o 
  -1   1   3    10141.76     9878.01    129.29 o 
   0   1   3    10366.57    10024.91    189.32 o 
   1   1   3     8260.27     8039.03     66.86 o 
   2   1   3     3544.28     3524.04     30.53 o 
   3   1   3      152.10      157.42      2.29 o 
   4   1   3     2422.27     2628.35     30.83 o 
   5   1   3     1046.42     1076.74     17.29 o 
   6   1   3      134.36      153.87      4.69 o 
   7   1   3       11.37        9.20      2.16 o 
   8   1   3      329.80      315.94      9.04 o 
   9   1   3      838.39      884.95     23.74 o 
  10   1   3     1737.12     1749.98     27.41 o 
  11   1   3      499.19      512.34     17.41 o 
  12   1   3      332.93      372.20     15.52 o 
  13   1   3      759.72      818.05     26.08 o 
 -13   2   3        6.91        9.04      4.41 o 
 -12   2   3      538.04      567.17     17.41 o 
 -11   2   3      815.42      826.74     30.27 o 
 -10   2   3       22.46       23.65      6.87 o 
  -9   2   3      374.56      367.43     10.51 o 
  -8   2   3      218.22      203.26      6.79 o 
  -7   2   3       79.79       66.35      3.99 o 
  -6   2   3      160.48      197.85      5.59 o 
  -5   2   3      179.35      211.35      4.99 o 
  -4   2   3     4909.63     5084.88     86.29 o 
  -3   2   3       71.61       44.24      2.58 o 
  -2   2   3    38661.10    37974.90    464.02 o 
  -1   2   3        0.72       20.28      1.80 o 
   0   2   3    10111.27     9789.32     79.87 o 
   1   2   3     8017.16     7907.37    183.29 o 
   2   2   3     5015.20     4876.83     50.12 o 
   3   2   3     1581.19     1569.85     17.63 o 
   4   2   3      486.16      417.56      5.73 o 
   5   2   3      397.01      481.48      9.28 o 
   6   2   3      745.19      811.65     13.39 o 
   7   2   3      651.21      601.91     12.17 o 
   8   2   3      526.64      508.65     13.70 o 
   9   2   3     1120.53     1141.79     28.37 o 
  10   2   3      307.34      313.79     11.33 o 
  11   2   3        9.22       10.45      3.67 o 
  12   2   3       51.75       50.12     16.11 o 
  13   2   3        9.23       13.73      8.90 o 
 -13   3   3       15.65        8.89      5.36 o 
 -12   3   3        0.15        4.89      3.53 o 
 -11   3   3      595.11      643.02     19.77 o 
 -10   3   3      129.45      116.71     13.86 o 
  -9   3   3       25.03       31.09      4.59 o 
  -8   3   3      177.94      150.02      7.59 o 
  -7   3   3       42.95       34.59      5.41 o 
  -6   3   3      308.84      317.32      8.67 o 
  -5   3   3      504.08      505.21      9.05 o 
  -4   3   3        2.37       14.17      1.70 o 
  -3   3   3      980.36     1002.14     11.03 o 
  -2   3   3     2786.54     2830.94     25.29 o 
  -1   3   3     1714.51     1926.99     13.27 o 
   0   3   3      115.67      104.49      2.63 o 
   1   3   3       49.45       47.16      1.93 o 
   2   3   3        0.03        1.38      1.10 o 
   3   3   3        2.53        7.79      2.64 o 
   4   3   3     1428.67     1392.15     13.32 o 
   5   3   3      392.58      420.12      6.52 o 
   6   3   3       86.80       97.64      3.74 o 
   7   3   3        4.09       12.34      3.25 o 
   8   3   3      208.31      159.50      5.81 o 
   9   3   3      369.12      367.39     10.63 o 
  10   3   3       25.76       36.53     10.68 o 
  11   3   3        4.12        7.82      3.91 o 
  12   3   3       61.64       57.99     25.12 o 
  13   3   3       19.91       14.58     10.23 o 
 -13   4   3        0.63        3.03      4.77 o 
 -12   4   3       70.00       63.55     25.30 o 
 -11   4   3        4.01        9.48      6.22 o 
 -10   4   3      256.04      232.91     12.13 o 
  -9   4   3      213.31      201.60     11.49 o 
  -8   4   3        7.16        4.98      3.03 o 
  -7   4   3        0.79        1.71      0.96 o 
  -6   4   3       75.22       74.18      3.94 o 
  -5   4   3       31.22       27.60      2.57 o 
  -4   4   3     2841.15     2952.36     57.92 o 
  -3   4   3     7170.86     7882.51    106.97 o 
  -2   4   3     1348.85     1268.08     23.94 o 
  -1   4   3     5277.16     5193.32     52.16 o 
   0   4   3     1230.34      979.70     17.90 o 
   1   4   3     1337.76     1108.36     16.53 o 
   2   4   3     6488.24     6486.82     88.12 o 
   3   4   3     3574.29     3645.67     65.86 o 
   4   4   3     1536.20     1426.52     32.86 o 
   5   4   3       25.88       20.37      2.59 o 
   6   4   3      330.33      324.04      6.05 o 
   7   4   3      250.61      237.40      6.26 o 
   8   4   3      291.46      296.97      8.49 o 
   9   4   3        2.31        4.62      2.41 o 
  10   4   3      238.74      225.29     13.06 o 
  11   4   3      340.13      312.40     16.79 o 
  12   4   3       38.97       43.73     20.87 o 
 -12   5   3       19.87       27.66     11.94 o 
 -11   5   3      399.54      409.83     20.70 o 
 -10   5   3      167.56      177.16     12.31 o 
  -9   5   3      189.97      189.04     10.91 o 
  -8   5   3      408.56      411.50     14.96 o 
  -7   5   3      125.63      113.44      6.03 o 
  -6   5   3        7.05       11.73      2.01 o 
  -5   5   3        0.06        3.98      2.07 o 
  -4   5   3       89.89       67.17      4.28 o 
  -3   5   3        0.08        6.98      3.20 o 
  -2   5   3     4397.85     4806.77     71.92 o 
  -1   5   3      246.24      223.25      6.28 o 
   0   5   3        2.48        3.83      1.55 o 
   1   5   3       45.31       42.30      5.14 o 
   2   5   3       37.79       45.64      3.30 o 
   3   5   3       23.28       24.98      2.92 o 
   4   5   3       32.36       48.65     10.22 o 
   5   5   3      235.88      223.42      9.76 o 
   6   5   3       36.14       38.49      3.44 o 
   7   5   3      732.85      714.04     14.62 o 
   8   5   3      500.81      463.52     15.77 o 
   9   5   3      221.65      239.89     12.27 o 
  10   5   3      185.40      201.88     15.62 o 
  11   5   3      165.25      171.01     24.35 o 
  12   5   3      115.25      127.95     40.84 o 
 -12   6   3        0.38        5.34      6.00 o 
 -11   6   3      135.71      120.30     16.88 o 
 -10   6   3      132.10      103.68     37.22 o 
  -9   6   3        8.74       11.41      5.19 o 
  -8   6   3      124.32       92.95     11.59 o 
  -7   6   3      125.36      104.20      6.03 o 
  -6   6   3      341.04      300.71      9.76 o 
  -5   6   3      272.39      254.55      7.46 o 
  -4   6   3      169.76      160.25      5.60 o 
  -3   6   3      274.37      283.95      9.48 o 
  -2   6   3      446.25      441.08     11.22 o 
  -1   6   3      184.03      172.08      7.07 o 
   0   6   3       14.65        7.82      2.65 o 
   1   6   3        6.79       17.54      4.33 o 
   2   6   3      952.71      921.25     15.83 o 
   3   6   3      182.94      223.96      7.97 o 
   4   6   3      335.08      331.10      5.08 o 
   5   6   3      721.21      706.19     24.14 o 
   6   6   3      596.52      557.24     22.34 o 
   7   6   3       22.71       27.75      7.00 o 
   8   6   3        6.69        6.94      3.57 o 
   9   6   3       65.95       59.02     20.59 o 
  10   6   3      156.46      163.34     51.43 o 
  11   6   3      263.48      256.43     20.55 o 
 -11   7   3      295.66      337.60     26.80 o 
 -10   7   3      311.16      359.46     20.49 o 
  -9   7   3     1193.16     1239.01     30.31 o 
  -8   7   3      100.13      116.84     12.86 o 
  -7   7   3      295.88      273.11     13.10 o 
  -6   7   3      217.53      175.59      7.77 o 
  -5   7   3        9.01       13.50      4.05 o 
  -4   7   3       21.30       19.43      5.31 o 
  -3   7   3      643.79      656.75     14.29 o 
  -2   7   3      192.92      177.22      8.47 o 
  -1   7   3      133.01      148.14      8.13 o 
   0   7   3      460.10      454.52     11.82 o 
   1   7   3      158.59      148.26      6.07 o 
   2   7   3       13.70       19.21      4.43 o 
   3   7   3     1036.69     1023.65     20.66 o 
   4   7   3       41.06       43.74      4.60 o 
   5   7   3       82.44       84.32     19.08 o 
   6   7   3      118.36      106.30     12.40 o 
   7   7   3      260.63      278.13     12.43 o 
   8   7   3      369.48      378.93     14.99 o 
   9   7   3      289.27      282.72     23.73 o 
  10   7   3      420.94      486.60     26.22 o 
  11   7   3      150.65      204.65     25.48 o 
 -10   8   3        2.58        6.11      6.93 o 
  -9   8   3       12.47        8.21      6.30 o 
  -8   8   3        0.26        3.95      4.68 o 
  -7   8   3       35.44       33.26     12.68 o 
  -6   8   3       23.86       17.43      6.12 o 
  -5   8   3      305.73      256.99     10.11 o 
  -4   8   3        0.10        2.92      2.34 o 
  -3   8   3      566.03      594.12     14.24 o 
  -2   8   3      747.59      805.54     17.47 o 
  -1   8   3      434.45      422.09     11.56 o 
   0   8   3      481.96      460.73     12.99 o 
   1   8   3      681.45      696.73     16.75 o 
   2   8   3       52.71       63.76     11.73 o 
   3   8   3      669.97      675.36     22.79 o 
   4   8   3       61.18       66.91     16.59 o 
   5   8   3      221.36      199.72     10.81 o 
   6   8   3       29.92       24.32      7.48 o 
   7   8   3        0.78        4.40      3.21 o 
   8   8   3        0.05        4.18      6.94 o 
   9   8   3       42.75       35.58     15.19 o 
  10   8   3        1.26        5.33      7.32 o 
  -9   9   3        0.18        6.59      4.89 o 
  -8   9   3      112.76       92.16     34.27 o 
  -7   9   3        1.36        4.76      5.16 o 
  -6   9   3      120.05      111.49     27.30 o 
  -5   9   3       11.09       11.77      5.47 o 
  -4   9   3        3.39        6.75      4.13 o 
  -3   9   3       77.15       86.51      9.12 o 
  -2   9   3       79.58       74.63     15.77 o 
  -1   9   3      254.92      279.61     13.64 o 
   0   9   3      285.43      258.38     12.17 o 
   1   9   3       35.12       25.41      7.12 o 
   2   9   3      170.74      187.49     15.80 o 
   3   9   3       20.84       24.63      7.82 o 
   4   9   3       73.13       90.40     20.83 o 
   5   9   3       22.91       15.59      5.58 o 
   6   9   3      110.52       90.77     11.76 o 
   7   9   3       43.20       35.05     15.15 o 
   8   9   3        2.98        6.81      6.75 o 
   9   9   3      406.30      484.57     28.91 o 
  -8  10   3       32.38       30.41     16.09 o 
  -7  10   3        0.45        6.13      8.13 o 
  -6  10   3       18.61       14.06      6.35 o 
  -5  10   3       46.57       47.24     14.74 o 
  -4  10   3       32.94       39.84     13.66 o 
  -3  10   3      283.34      305.57     12.56 o 
  -2  10   3      168.41      171.57     11.36 o 
  -1  10   3      423.55      417.59     14.95 o 
   0  10   3      288.77      295.07     14.66 o 
   1  10   3     1090.54     1131.19     40.98 o 
   2  10   3      577.70      597.20     23.72 o 
   3  10   3      288.15      315.76     14.49 o 
   4  10   3       81.34       75.53     19.71 o 
   5  10   3       38.48       32.83     12.17 o 
   6  10   3        6.33        5.67      3.21 o 
   7  10   3        4.89        5.11      7.33 o 
   8  10   3       14.39       23.63     14.21 o 
  -6  11   3       10.98        8.30      6.17 o 
  -5  11   3        8.45        6.87      6.45 o 
  -4  11   3       38.69       39.94     18.85 o 
  -3  11   3       19.20       16.13      7.59 o 
  -2  11   3       26.88       23.52      8.65 o 
  -1  11   3        6.47        6.90      3.82 o 
   0  11   3       74.28       75.95     16.43 o 
   1  11   3      277.37      221.07     18.53 o 
   2  11   3        7.58       11.84      4.68 o 
   3  11   3       40.90       38.23     12.13 o 
   4  11   3        6.41       13.04      5.74 o 
   5  11   3       20.19       24.08     10.33 o 
   6  11   3        0.32        5.41      6.67 o 
  -3  12   3       17.32       19.09      8.20 o 
  -2  12   3       31.57       30.52     15.41 o 
  -1  12   3       45.26       40.66     18.08 o 
   0  12   3      189.35      184.11     14.60 o 
   1  12   3        8.09        4.16      4.12 o 
   2  12   3       80.37       62.81     20.89 o 
   3  12   3      150.56      153.66     15.08 o 
 -13   0   4      301.36      313.40     21.61 o 
 -12   0   4       35.61       23.63     19.57 o 
 -11   0   4      628.39      684.44     24.72 o 
 -10   0   4      219.18      220.30     15.13 o 
  -9   0   4      535.01      531.72     19.34 o 
  -8   0   4       21.16       25.72     11.39 o 
  -7   0   4        6.93       11.68      3.75 o 
  -6   0   4      913.34      888.31     15.69 o 
  -5   0   4     3390.03     3706.82     54.22 o 
  -4   0   4     1538.58     1603.06     30.39 o 
  -3   0   4       23.91       50.96     13.59 o 
  -2   0   4     9363.43     8513.41    120.25 o 
  -1   0   4      443.27      440.23     10.60 o 
   0   0   4       23.66       27.66      1.72 o 
   1   0   4    19937.09    19796.51    378.24 o 
   2   0   4     1136.60     1204.31     10.70 o 
   3   0   4        0.16        6.51      1.50 o 
   4   0   4    16245.24    16768.54    162.53 o 
   5   0   4      389.12      600.02     12.36 o 
   6   0   4      997.48     1029.98     34.98 o 
   7   0   4     2221.14     2088.75     47.62 o 
   8   0   4     1495.65     1461.89     75.47 o 
   9   0   4     1790.55     1828.77     44.45 o 
  10   0   4      397.26      379.69     15.53 o 
  11   0   4      846.81      938.02     40.18 o 
  12   0   4      204.34      206.23     34.10 o 
  13   0   4       74.59       53.69     39.28 o 
 -13   1   4       12.43       11.94      5.48 o 
 -12   1   4       25.53       18.43      7.80 o 
 -11   1   4        2.59        4.18      4.66 o 
 -10   1   4      125.05      120.04     10.56 o 
  -9   1   4      262.10      251.57      9.86 o 
  -8   1   4       45.77       49.93      8.85 o 
  -7   1   4        0.37        4.28      1.90 o 
  -6   1   4      615.91      604.58     10.72 o 
  -5   1   4     1254.39     1316.13     16.08 o 
  -4   1   4     1000.97      957.44     16.96 o 
  -3   1   4     1537.07     1438.66     16.96 o 
  -2   1   4     1042.81      987.03      7.87 o 
  -1   1   4     5012.85     5040.76     51.78 o 
   0   1   4       29.14       28.92      2.59 o 
   1   1   4      173.09      138.44      2.07 o 
   2   1   4        8.69        9.22      1.37 o 
   3   1   4       14.54       10.90      2.03 o 
   4   1   4      356.94      343.50      5.27 o 
   5   1   4      134.42      170.04      4.23 o 
   6   1   4      668.21      711.32     13.95 o 
   7   1   4       33.65       29.27      5.75 o 
   8   1   4        2.98        4.38      2.06 o 
   9   1   4       63.73       67.66     14.40 o 
  10   1   4       33.49       24.25      6.09 o 
  11   1   4        4.21        2.36      2.89 o 
  12   1   4        6.94        8.80      4.86 o 
  13   1   4        3.70        5.31      6.30 o 
 -13   2   4       43.65       45.46     22.13 o 
 -12   2   4       32.53       29.14      9.18 o 
 -11   2   4      256.36      241.42     13.51 o 
 -10   2   4        6.56        7.75      3.47 o 
  -9   2   4      365.83      366.27     11.72 o 
  -8   2   4       90.64       84.20      4.94 o 
  -7   2   4        0.70        1.76      1.32 o 
  -6   2   4       21.15       18.90      2.13 o 
  -5   2   4      470.10      480.83      8.82 o 
  -4   2   4     7008.31     8032.49    117.32 o 
  -3   2   4      553.81      660.55     16.75 o 
  -2   2   4     2797.78     3193.34     25.44 o 
  -1   2   4     1529.53     1598.38     14.07 o 
   0   2   4       87.10       70.25      2.00 o 
   1   2   4      125.75      164.28      2.46 o 
   2   2   4      122.09      133.78      2.25 o 
   3   2   4       32.67       33.94      1.75 o 
   4   2   4       26.38       17.65      2.42 o 
   5   2   4     2624.88     2696.00     29.35 o 
   6   2   4      260.60      239.89      5.57 o 
   7   2   4       74.14       65.84      5.87 o 
   8   2   4      296.36      262.78      7.50 o 
   9   2   4      470.02      467.74     11.22 o 
  10   2   4      481.78      500.04     14.17 o 
  11   2   4      390.42      386.65     14.67 o 
  12   2   4      175.78      195.16     24.24 o 
  13   2   4       32.21       38.31     22.47 o 
 -13   3   4       26.05       15.26      7.40 o 
 -12   3   4       51.45       56.74     17.34 o 
 -11   3   4       35.09       35.43     11.41 o 
 -10   3   4       26.15       17.95      6.20 o 
  -9   3   4       29.78       24.56      4.20 o 
  -8   3   4      238.11      254.51      6.58 o 
  -7   3   4      422.61      416.73      8.30 o 
  -6   3   4     1555.16     1205.01    111.15 o 
  -5   3   4     2288.09     2289.81     29.77 o 
  -4   3   4     5346.97     5469.81     94.85 o 
  -3   3   4     5702.11     5411.68     57.32 o 
  -2   3   4    10801.36    10656.73     55.19 o 
  -1   3   4     7650.92     7529.76    122.72 o 
   0   3   4      860.32      791.78      6.32 o 
   1   3   4      135.70      150.43      3.48 o 
   2   3   4      224.29      212.52      4.92 o 
   3   3   4      409.87      394.31      6.25 o 
   4   3   4     1001.15      979.68     11.62 o 
   5   3   4      658.07      677.11      8.60 o 
   6   3   4      263.53      235.35      6.15 o 
   7   3   4      441.43      413.96      8.49 o 
   8   3   4      293.71      272.07      8.59 o 
   9   3   4      319.67      335.57      9.73 o 
  10   3   4       56.68       66.66      8.98 o 
  11   3   4       97.81       87.99     12.76 o 
  12   3   4       12.89       21.78     13.25 o 
  13   3   4       20.76       21.81     18.29 o 
 -13   4   4        1.95        3.41      6.10 o 
 -12   4   4      126.54       85.98     25.38 o 
 -11   4   4      254.20      267.31     17.81 o 
 -10   4   4      149.21      126.80     15.20 o 
  -9   4   4      197.32      190.27     12.22 o 
  -8   4   4        1.41        1.82      1.07 o 
  -7   4   4       45.87       44.11     11.82 o 
  -6   4   4        2.62        5.33      5.08 o 
  -5   4   4       23.74       35.49      9.30 o 
  -4   4   4      233.69      251.81      7.56 o 
  -3   4   4     4179.90     4659.74     56.08 o 
  -2   4   4     2563.33     2835.01     19.08 o 
  -1   4   4      712.61      790.11     15.96 o 
   0   4   4        1.54        4.02      1.17 o 
   1   4   4      416.20      408.72      7.89 o 
   2   4   4        0.65        1.57      0.97 o 
   3   4   4      347.52      378.01     10.57 o 
   4   4   4       29.26       29.46      5.23 o 
   5   4   4      363.05      346.87      9.75 o 
   6   4   4     2696.60     2706.48     32.72 o 
   7   4   4      655.86      611.76     12.17 o 
   8   4   4      554.24      540.21     12.30 o 
   9   4   4        4.71        6.78      4.90 o 
  10   4   4        0.12        2.06      3.59 o 
  11   4   4       39.13       32.24     12.90 o 
  12   4   4       39.24       36.86     18.83 o 
 -12   5   4      302.04      254.90     17.41 o 
 -11   5   4      127.27       84.37     33.95 o 
 -10   5   4        5.42       14.30      5.70 o 
  -9   5   4      151.18      134.70     16.41 o 
  -8   5   4       92.25       98.22     24.62 o 
  -7   5   4      469.50      421.93     16.28 o 
  -6   5   4      975.64      875.39     22.52 o 
  -5   5   4     1239.10     1311.12     20.71 o 
  -4   5   4      292.00      221.60      6.61 o 
  -3   5   4    13981.82    15599.76    398.07 o 
  -2   5   4      132.25      203.36      6.66 o 
  -1   5   4     3143.68     3252.86     52.77 o 
   0   5   4     1980.81     2066.15     22.00 o 
   1   5   4        3.41        6.02      1.65 o 
   2   5   4      482.42      556.86      9.65 o 
   3   5   4      259.24      251.91      8.44 o 
   4   5   4      349.29      322.09      9.86 o 
   5   5   4      194.80      184.04      6.95 o 
   6   5   4     2417.64     2354.46     64.54 o 
   7   5   4     1527.08     1542.54     28.26 o 
   8   5   4      178.36      176.52     10.69 o 
   9   5   4        9.18        8.54      4.91 o 
  10   5   4        4.01        3.43      4.99 o 
  11   5   4       80.26       75.13     36.24 o 
  12   5   4        1.18        3.58      6.28 o 
 -12   6   4        0.06        4.77      4.29 o 
 -11   6   4        0.21        5.87      5.08 o 
 -10   6   4       27.51       18.90      9.24 o 
  -9   6   4       25.26       18.37      6.18 o 
  -8   6   4      279.44      226.01     13.88 o 
  -7   6   4      117.56      127.07     12.25 o 
  -6   6   4      200.16      174.30      7.36 o 
  -5   6   4      149.54      166.86      5.74 o 
  -4   6   4       50.06       51.67      5.12 o 
  -3   6   4      144.28      165.38      6.87 o 
  -2   6   4        3.70        9.65      2.67 o 
  -1   6   4        3.65        5.43      2.49 o 
   0   6   4      154.63      174.38      7.10 o 
   1   6   4       35.72       38.82      3.83 o 
   2   6   4       78.05       88.25      4.96 o 
   3   6   4        4.55        3.50      1.23 o 
   4   6   4     1175.94     1175.96     22.93 o 
   5   6   4      903.47      858.49     27.30 o 
   6   6   4      686.20      670.38     19.66 o 
   7   6   4      190.76      212.89     10.38 o 
   8   6   4      558.67      610.87     19.20 o 
   9   6   4      627.29      626.81     22.02 o 
  10   6   4      516.13      580.23     28.87 o 
  11   6   4      151.70      129.51     48.75 o 
 -11   7   4       45.20       33.73     15.73 o 
 -10   7   4       18.73       19.30      8.58 o 
  -9   7   4       22.03       28.61     11.24 o 
  -8   7   4       11.44        4.54      4.37 o 
  -7   7   4      348.71      328.60     14.95 o 
  -6   7   4       60.50       48.17     13.23 o 
  -5   7   4      126.98      130.00     11.09 o 
  -4   7   4       56.50       54.14      7.60 o 
  -3   7   4      341.59      322.83     11.70 o 
  -2   7   4       89.25       94.66      7.20 o 
  -1   7   4       17.95       19.95      5.03 o 
   0   7   4      102.57      122.35      7.80 o 
   1   7   4      199.13      212.21      7.05 o 
   2   7   4      274.90      307.31      8.13 o 
   3   7   4      513.38      567.31     12.73 o 
   4   7   4       81.38       92.74     19.78 o 
   5   7   4      209.25      200.21     13.62 o 
   6   7   4       10.10        8.80      3.74 o 
   7   7   4        3.51        5.85      3.67 o 
   8   7   4       47.37       56.70     14.79 o 
   9   7   4      103.77       95.96     28.41 o 
  10   7   4       35.69       35.62     17.27 o 
  11   7   4      102.29       69.28     33.00 o 
 -10   8   4       10.23        8.91      6.87 o 
  -9   8   4        1.83        2.66      6.29 o 
  -8   8   4       14.62       10.56      6.64 o 
  -7   8   4        0.14        2.16      3.97 o 
  -6   8   4      100.28       89.01     11.34 o 
  -5   8   4        8.50       11.24      4.51 o 
  -4   8   4       87.09       82.27      7.41 o 
  -3   8   4        0.66        2.97      3.73 o 
  -2   8   4       42.55       52.85     11.12 o 
  -1   8   4      296.61      287.28     12.51 o 
   0   8   4       76.37       85.82     16.62 o 
   1   8   4        1.47        5.88      4.35 o 
   2   8   4       35.27       29.67      6.14 o 
   3   8   4       35.90       37.80      8.30 o 
   4   8   4      128.52      137.24     11.63 o 
   5   8   4      110.26      101.66     25.52 o 
   6   8   4      193.69      188.65     11.19 o 
   7   8   4      492.65      485.53     16.22 o 
   8   8   4      223.91      225.24     13.73 o 
   9   8   4      789.77      875.33     35.66 o 
  10   8   4      257.53      246.00     38.13 o 
  -9   9   4      391.78      392.08     22.44 o 
  -8   9   4      140.51      163.39     25.15 o 
  -7   9   4      169.85      176.47     15.50 o 
  -6   9   4      499.18      497.20     22.97 o 
  -5   9   4      288.05      296.26     18.36 o 
  -4   9   4      281.81      282.67     12.49 o 
  -3   9   4       78.01       89.85     11.56 o 
  -2   9   4      496.19      545.72     16.77 o 
  -1   9   4      660.76      668.87     16.10 o 
   0   9   4      418.24      383.82     15.13 o 
   1   9   4      284.26      287.68     14.13 o 
   2   9   4      187.48      179.85     11.04 o 
   3   9   4       23.31       26.68      7.47 o 
   4   9   4        0.43        5.29      3.71 o 
   5   9   4        4.49        5.57      4.65 o 
   6   9   4       18.47       15.46      5.87 o 
   7   9   4       99.35       78.80     29.23 o 
   8   9   4        1.60        7.06      7.93 o 
   9   9   4      200.00      215.03     32.43 o 
  -8  10   4        0.26        1.19      5.63 o 
  -7  10   4       19.09       23.67     11.06 o 
  -6  10   4       37.24       25.03      9.57 o 
  -5  10   4       92.78       82.26     28.76 o 
  -4  10   4        0.02        3.76      4.33 o 
  -3  10   4       16.27       12.47      5.87 o 
  -2  10   4       91.35       95.58     24.47 o 
  -1  10   4      599.39      553.25     18.07 o 
   0  10   4       47.99       61.14     13.89 o 
   1  10   4        2.26        4.90      6.12 o 
   2  10   4       56.47       68.57     17.60 o 
   3  10   4        4.33        5.04      4.66 o 
   4  10   4       13.89       10.90      4.58 o 
   5  10   4       53.23       46.17     14.18 o 
   6  10   4        9.50       13.52      7.75 o 
   7  10   4       19.17       18.52     10.31 o 
  -6  11   4        0.65        5.99      4.87 o 
  -5  11   4      258.38      259.21     19.07 o 
  -4  11   4      256.16      269.70     18.10 o 
  -3  11   4      441.75      510.72     21.77 o 
  -2  11   4      845.67      884.10     22.58 o 
  -1  11   4      131.71       87.14     21.47 o 
   0  11   4      604.97      590.60     21.96 o 
   1  11   4      310.50      307.32     15.61 o 
   2  11   4       43.03       36.42     12.30 o 
   3  11   4       30.19       20.10      8.25 o 
   4  11   4       29.48       31.11     12.97 o 
   5  11   4       17.21       19.15      8.13 o 
   6  11   4       76.77       68.04     34.81 o 
  -3  12   4        2.14        6.69      5.12 o 
  -2  12   4        2.06        4.03      5.04 o 
  -1  12   4        0.20        4.67      4.64 o 
   0  12   4      233.82      225.62     16.60 o 
   1  12   4      531.32      497.47     18.33 o 
   2  12   4        8.23        8.60      5.69 o 
   3  12   4       30.70       29.78     12.41 o 
 -13   1   5       46.09       43.03     18.49 o 
 -12   1   5        2.11        3.47      5.25 o 
 -11   1   5      649.57      657.60     21.40 o 
 -10   1   5        0.08        2.47      2.13 o 
  -9   1   5       34.34       44.29      9.93 o 
  -8   1   5      689.37      720.95     12.31 o 
  -7   1   5      107.55       91.95      4.43 o 
  -6   1   5      987.09     1039.29     14.12 o 
  -5   1   5     1646.95     1753.22     36.20 o 
  -4   1   5      213.68      278.53      5.78 o 
  -3   1   5     1343.88     1378.79     11.43 o 
  -2   1   5      571.78      608.94      7.81 o 
  -1   1   5     2891.07     2945.32     43.74 o 
   0   1   5      253.83      271.38      3.85 o 
   1   1   5     1012.29     1158.72     16.17 o 
   2   1   5     6001.49     5667.65     30.58 o 
   3   1   5     3182.39     3054.82     36.27 o 
   4   1   5    11516.04    11761.83    167.74 o 
   5   1   5     1591.80     1356.49     12.81 o 
   6   1   5     4921.33     5132.68     72.22 o 
   7   1   5      792.60      801.32     13.58 o 
   8   1   5      449.71      432.15      9.88 o 
   9   1   5      518.89      543.06     11.86 o 
  10   1   5       43.68       39.64     12.12 o 
  11   1   5      169.58      147.75     14.40 o 
  12   1   5       19.01       13.99      5.60 o 
  13   1   5      304.24      298.14     18.14 o 
 -13   2   5       51.81       36.88     19.00 o 
 -12   2   5      400.24      392.72     17.15 o 
 -11   2   5      359.53      366.65     15.69 o 
 -10   2   5       58.08       65.11     14.94 o 
  -9   2   5      244.14      226.96     11.40 o 
  -8   2   5     1380.62     1324.85     17.45 o 
  -7   2   5     1477.97     1397.88     19.65 o 
  -6   2   5      355.16      292.65      6.21 o 
  -5   2   5      686.08      523.54     33.78 o 
  -4   2   5     1039.40      998.07     17.55 o 
  -3   2   5      105.46      120.09      3.97 o 
  -2   2   5      136.90      125.55      2.66 o 
  -1   2   5       50.82       54.21      2.00 o 
   0   2   5      240.31      217.52      4.90 o 
   1   2   5      277.44      272.04      4.14 o 
   2   2   5        1.91        1.81      0.65 o 
   3   2   5        2.43        2.22      0.70 o 
   4   2   5     1043.02     1041.13     10.53 o 
   5   2   5      359.79      363.40      5.64 o 
   6   2   5        0.61        2.69      1.11 o 
   7   2   5       12.04       12.59      2.10 o 
   8   2   5       13.44       14.26      3.82 o 
   9   2   5       10.48       11.84      3.69 o 
  10   2   5        0.18        3.68      3.08 o 
  11   2   5        3.69        6.78      3.65 o 
  12   2   5       32.95       38.99     17.27 o 
  13   2   5        1.82        2.70      3.46 o 
 -13   3   5        0.48        1.60      3.97 o 
 -12   3   5        0.23        5.80      6.34 o 
 -11   3   5       21.79       27.13      7.83 o 
 -10   3   5        0.25        1.68      5.31 o 
  -9   3   5       40.69       37.79      8.27 o 
  -8   3   5        3.76        4.30      4.61 o 
  -7   3   5      180.99      175.61      9.09 o 
  -6   3   5       16.82       16.56      5.18 o 
  -5   3   5      193.37      249.97     11.10 o 
  -4   3   5       19.52       42.25     11.35 o 
  -3   3   5      306.87      314.72     11.30 o 
  -2   3   5      488.29      481.32      6.39 o 
  -1   3   5      321.98      367.48      4.95 o 
   0   3   5     1271.25     1277.03      9.48 o 
   1   3   5      174.89      197.09      4.18 o 
   2   3   5     1883.90     1958.04     22.69 o 
   3   3   5        4.43       10.11      2.65 o 
   4   3   5       32.46       44.68      2.67 o 
   5   3   5      239.53      216.73      4.93 o 
   6   3   5      248.22      227.97      5.98 o 
   7   3   5       21.47       22.50      4.82 o 
   8   3   5        0.60        2.27      1.93 o 
   9   3   5        3.44        8.61      3.75 o 
  10   3   5       20.77       17.00      6.56 o 
  11   3   5      104.60       96.43     29.95 o 
  12   3   5       12.84       10.34      5.77 o 
 -13   4   5      539.52      499.44     20.01 o 
 -12   4   5      102.45       86.94     28.95 o 
 -11   4   5      533.26      598.87     18.83 o 
 -10   4   5      115.06      130.58     28.36 o 
  -9   4   5     1595.55     1574.29     32.26 o 
  -8   4   5      985.42     1023.66     25.55 o 
  -7   4   5     1946.63     1930.36     33.26 o 
  -6   4   5      955.18     1004.18     28.91 o 
  -5   4   5      584.26      540.09     15.51 o 
  -4   4   5      159.69      197.71      8.82 o 
  -3   4   5     8579.50     9843.13    165.63 o 
  -2   4   5      354.94      373.26     12.08 o 
  -1   4   5      344.77      373.99      8.10 o 
   0   4   5     3088.47     3205.69     59.56 o 
   1   4   5        2.44        3.50      1.27 o 
   2   4   5     1368.31     1471.83     31.55 o 
   3   4   5      417.25      400.05     10.05 o 
   4   4   5       26.32       24.80      5.78 o 
   5   4   5        8.85       11.11      2.89 o 
   6   4   5     1889.94     1912.34     24.03 o 
   7   4   5      568.37      533.63     11.78 o 
   8   4   5       40.79       34.30      3.79 o 
   9   4   5      140.93      142.00     32.28 o 
  10   4   5       66.46       66.74     21.42 o 
  11   4   5       60.89       54.41     16.88 o 
  12   4   5       38.45       27.79     16.30 o 
 -12   5   5      670.44      704.48     24.59 o 
 -11   5   5       16.74       27.18      7.93 o 
 -10   5   5       23.96       27.22      9.75 o 
  -9   5   5      117.04      123.06     15.60 o 
  -8   5   5        1.94        2.56      4.26 o 
  -7   5   5      768.25      714.90     19.97 o 
  -6   5   5      140.80      122.19      9.68 o 
  -5   5   5        8.29       11.82      4.64 o 
  -4   5   5      742.94      812.59     18.04 o 
  -3   5   5     3736.64     4350.46     95.98 o 
  -2   5   5      326.90      394.16      8.57 o 
  -1   5   5        0.36        2.49      1.95 o 
   0   5   5       14.09        9.40      2.32 o 
   1   5   5      721.19      733.11     13.40 o 
   2   5   5      124.76      188.12      5.80 o 
   3   5   5     2231.97     2296.69     60.97 o 
   4   5   5      817.63      809.45     26.70 o 
   5   5   5      112.18       92.21      7.24 o 
   6   5   5     3152.63     2917.77     89.13 o 
   7   5   5      305.85      315.32     11.52 o 
   8   5   5      561.94      570.24     19.66 o 
   9   5   5       85.23       89.71     21.44 o 
  10   5   5        0.20        4.89      5.58 o 
  11   5   5       11.96        7.16      5.40 o 
  12   5   5      234.70      238.10     24.59 o 
 -12   6   5       70.97       73.28     22.91 o 
 -11   6   5      110.00      103.99     19.11 o 
 -10   6   5       10.11       10.49      6.33 o 
  -9   6   5       84.36       90.69     20.38 o 
  -8   6   5      454.59      437.39     17.41 o 
  -7   6   5        1.57        6.63      3.98 o 
  -6   6   5      367.89      343.99     14.91 o 
  -5   6   5     1387.64     1376.42     19.92 o 
  -4   6   5       88.28       92.32      5.00 o 
  -3   6   5      230.61      240.72      6.99 o 
  -2   6   5       57.00       73.74      6.03 o 
  -1   6   5       17.72       22.64      5.19 o 
   0   6   5      565.08      595.34     14.95 o 
   1   6   5      103.05       98.59      6.65 o 
   2   6   5        0.37        2.66      1.77 o 
   3   6   5      255.37      241.05      9.81 o 
   4   6   5      253.50      261.55     10.74 o 
   5   6   5       71.97       64.78      9.44 o 
   6   6   5       54.98       67.70      9.21 o 
   7   6   5      324.92      317.18     13.07 o 
   8   6   5      162.45      168.06     18.05 o 
   9   6   5      139.34      145.99     14.12 o 
  10   6   5       22.88       20.61      8.88 o 
  11   6   5        2.10        6.19      5.08 o 
 -11   7   5       61.41       48.26     22.39 o 
 -10   7   5      114.01      101.47     33.53 o 
  -9   7   5       36.12       45.21     15.42 o 
  -8   7   5       19.76       22.47      9.21 o 
  -7   7   5       61.30       42.62     11.28 o 
  -6   7   5      134.33      123.76     21.72 o 
  -5   7   5       24.93       21.96      6.25 o 
  -4   7   5      758.35      835.41     21.65 o 
  -3   7   5      570.19      553.31     11.81 o 
  -2   7   5        2.24        6.13      3.09 o 
  -1   7   5       42.43       55.39     11.12 o 
   0   7   5      199.16      184.19      9.03 o 
   1   7   5      358.06      329.33      8.52 o 
   2   7   5     1508.44     1470.02     20.70 o 
   3   7   5      662.68      618.37     19.48 o 
   4   7   5     1552.29     1607.95     31.03 o 
   5   7   5     3078.94     3203.37     78.54 o 
   6   7   5        4.37        7.61      4.04 o 
   7   7   5      465.39      441.21     19.16 o 
   8   7   5      171.85      157.06     35.45 o 
   9   7   5      130.03      144.42     16.65 o 
  10   7   5       37.91       38.99     16.20 o 
 -10   8   5       17.40       16.21     11.00 o 
  -9   8   5        6.37        7.99      5.16 o 
  -8   8   5       32.89       35.93     12.10 o 
  -7   8   5      139.51      141.69     17.03 o 
  -6   8   5       18.80       22.01      6.33 o 
  -5   8   5        1.78        6.25      3.77 o 
  -4   8   5      201.12      204.73      9.97 o 
  -3   8   5      472.06      497.16     13.60 o 
  -2   8   5       23.99       29.30      6.79 o 
  -1   8   5       13.58       19.70      5.24 o 
   0   8   5       17.47       23.98      5.70 o 
   1   8   5        8.46       11.12      4.00 o 
   2   8   5        0.01        4.25      3.88 o 
   3   8   5       38.71       45.20     10.08 o 
   4   8   5        7.87        9.61      4.98 o 
   5   8   5      167.66      182.53     15.89 o 
   6   8   5       53.66       50.30     14.66 o 
   7   8   5       74.99       61.32     16.98 o 
   8   8   5        1.57        3.87      4.74 o 
   9   8   5       26.26       21.77      9.61 o 
  10   8   5       10.48        5.18      7.56 o 
  -9   9   5        3.81       10.02      8.53 o 
  -8   9   5       31.99       27.24     12.24 o 
  -7   9   5        3.69        4.31      4.90 o 
  -6   9   5       25.54       23.83      7.91 o 
  -5   9   5      171.84      152.18     16.20 o 
  -4   9   5        5.35        3.11      3.10 o 
  -3   9   5       55.08       62.82     13.62 o 
  -2   9   5       15.44       13.53      4.86 o 
  -1   9   5       19.08       14.55      4.22 o 
   0   9   5      760.86      727.70     17.57 o 
   1   9   5      263.34      248.54     12.48 o 
   2   9   5       20.21       29.04      9.29 o 
   3   9   5      237.66      233.65     18.08 o 
   4   9   5      423.23      432.49     17.63 o 
   5   9   5       73.48       70.27     19.73 o 
   6   9   5      140.07      138.05     17.98 o 
   7   9   5        3.83        6.75      4.82 o 
   8   9   5       21.08       20.45     12.70 o 
   9   9   5      166.70      106.79     43.84 o 
  -8  10   5      238.20      264.98     19.79 o 
  -7  10   5      281.77      339.57     25.80 o 
  -6  10   5      398.89      472.00     20.40 o 
  -5  10   5      346.28      349.89     19.31 o 
  -4  10   5       51.51       56.08     17.33 o 
  -3  10   5        1.88        4.45      4.07 o 
  -2  10   5      105.07       86.73     18.89 o 
  -1  10   5       98.64       82.69     16.73 o 
   0  10   5       47.78       55.99     13.41 o 
   1  10   5      339.24      368.74     17.44 o 
   2  10   5       94.14       86.60     20.27 o 
   3  10   5       41.22       35.39     11.78 o 
   4  10   5      135.79      112.37     27.79 o 
   5  10   5       23.41       17.84      6.89 o 
   6  10   5       12.63       15.98      8.04 o 
   7  10   5        3.07        3.73      7.97 o 
  -6  11   5       39.44       36.44     16.82 o 
  -5  11   5       10.79       10.78      7.63 o 
  -4  11   5        3.05        5.37      6.09 o 
  -3  11   5       27.11       29.10     12.00 o 
  -2  11   5       21.81       29.55      8.05 o 
  -1  11   5        0.22        4.98      4.58 o 
   0  11   5      163.52      172.95     18.08 o 
   1  11   5      161.49      121.08     25.25 o 
   2  11   5       11.29       11.05      5.96 o 
   3  11   5        7.47        6.94      4.94 o 
   4  11   5      119.74       94.50     32.87 o 
   5  11   5       25.06       16.34      7.38 o 
  -3  12   5       12.21        9.01      9.63 o 
  -2  12   5       89.15       51.48     21.49 o 
  -1  12   5      262.40      248.28     19.72 o 
   0  12   5      249.77      177.15     16.30 o 
   1  12   5      333.50      371.82     18.72 o 
   2  12   5       22.72       18.58      7.86 o 
 -13   0   6       14.53       14.52     10.81 o 
 -12   0   6        1.23        4.85      6.26 o 
 -11   0   6       20.43       21.13     10.40 o 
 -10   0   6      693.31      681.39     22.95 o 
  -9   0   6       23.07       18.29      9.58 o 
  -8   0   6      688.47      598.82     54.84 o 
  -7   0   6     1013.30      969.59     18.87 o 
  -6   0   6     4265.18     4819.09     55.27 o 
  -5   0   6     1299.17     1449.90     26.75 o 
  -4   0   6      776.05      776.61     11.28 o 
  -3   0   6      693.09      726.27     18.35 o 
  -2   0   6     8088.04     7522.83     93.15 o 
  -1   0   6     4991.32     4975.20     85.72 o 
   0   0   6    31117.74    29862.59    314.33 o 
   1   0   6    21531.43    21062.02    176.40 o 
   2   0   6     3730.32     3449.78     27.99 o 
   3   0   6       74.65      140.10      4.47 o 
   4   0   6     8273.99     9035.46    122.77 o 
   5   0   6       60.33       58.73      3.85 o 
   6   0   6        0.72        2.26      1.37 o 
   7   0   6      746.75      764.72     15.30 o 
   8   0   6      301.62      256.30     12.94 o 
   9   0   6      703.89      663.43     21.41 o 
  10   0   6       58.38       62.24     22.94 o 
  11   0   6       12.68       16.12      8.86 o 
  12   0   6       10.00       10.76      8.31 o 
  13   0   6      145.69      133.90     20.83 o 
 -13   1   6       14.58       12.43      7.19 o 
 -12   1   6      100.54       93.84     30.96 o 
 -11   1   6      668.47      700.29     24.55 o 
 -10   1   6      269.61      267.31     11.38 o 
  -9   1   6      360.00      354.99     11.01 o 
  -8   1   6      173.60      168.93      5.95 o 
  -7   1   6        4.74        7.44      2.14 o 
  -6   1   6      193.79      207.91      5.46 o 
  -5   1   6       81.44       79.97      3.25 o 
  -4   1   6      304.03      338.27     10.07 o 
  -3   1   6      124.66      121.09      3.25 o 
  -2   1   6       51.00       45.04      1.82 o 
  -1   1   6      814.42      851.06      8.86 o 
   0   1   6     3754.26     4088.02     51.86 o 
   1   1   6      499.92      453.86      4.52 o 
   2   1   6      164.91      175.76      3.69 o 
   3   1   6     1354.52     1393.38     35.84 o 
   4   1   6      154.05      130.96      4.24 o 
   5   1   6      205.94      254.60      6.37 o 
   6   1   6      124.68      129.67      3.64 o 
   7   1   6      204.31      204.89      4.83 o 
   8   1   6       15.25       14.55      4.06 o 
   9   1   6       72.87       65.24      6.15 o 
  10   1   6      164.77      166.20     10.54 o 
  11   1   6      520.49      512.11     18.22 o 
  12   1   6      358.68      378.70     20.66 o 
  13   1   6       19.00       12.22      9.31 o 
 -13   2   6        6.04       14.37      6.39 o 
 -12   2   6      157.52      146.33     14.60 o 
 -11   2   6       22.85       22.32      7.75 o 
 -10   2   6        2.26        9.15      4.02 o 
  -9   2   6        8.03        5.91      3.13 o 
  -8   2   6       86.22       78.62      6.69 o 
  -7   2   6        0.89        1.11      1.10 o 
  -6   2   6      389.83      399.05     10.20 o 
  -5   2   6      133.49      134.39      7.08 o 
  -4   2   6       40.09       35.89      8.69 o 
  -3   2   6      235.65      225.51      5.38 o 
  -2   2   6     1385.03     1323.24     13.06 o 
  -1   2   6     2467.76     2375.55     20.38 o 
   0   2   6     7374.34     7286.22     71.30 o 
   1   2   6     5565.03     5631.82     50.46 o 
   2   2   6      324.81      277.25      4.83 o 
   3   2   6     5488.69     5940.33     56.87 o 
   4   2   6       72.23       55.56      3.21 o 
   5   2   6       27.71       35.63      3.22 o 
   6   2   6      153.19      147.23      7.24 o 
   7   2   6      149.43      133.37      3.63 o 
   8   2   6      204.27      190.19      5.49 o 
   9   2   6      183.58      191.52     10.88 o 
  10   2   6       72.95       72.43     13.69 o 
  11   2   6        0.38        2.85      6.53 o 
  12   2   6      266.33      290.97     18.10 o 
  13   2   6       15.20       20.64      9.38 o 
 -13   3   6      576.66      656.63     23.25 o 
 -12   3   6     1315.74     1435.06     29.08 o 
 -11   3   6      956.28      965.52     27.61 o 
 -10   3   6      583.00      605.85     19.86 o 
  -9   3   6      518.39      532.69     19.03 o 
  -8   3   6      137.77      141.19     13.70 o 
  -7   3   6      629.41      596.67     17.06 o 
  -6   3   6        1.67        3.26      2.30 o 
  -5   3   6      153.44      149.19      8.27 o 
  -4   3   6     2037.17     2366.09     27.78 o 
  -3   3   6     5568.96     5870.13     90.82 o 
  -2   3   6      138.55      111.71      3.88 o 
  -1   3   6       83.81       71.51      4.35 o 
   0   3   6      362.77      377.91      6.25 o 
   1   3   6     1225.20     1274.90     11.60 o 
   2   3   6      367.23      414.36      6.38 o 
   3   3   6      968.20     1123.23     12.26 o 
   4   3   6       52.68       44.04      4.40 o 
   5   3   6       39.42       41.95      2.36 o 
   6   3   6      157.20      144.04      2.53 o 
   7   3   6       47.64       40.44      2.55 o 
   8   3   6        7.62        9.93      3.67 o 
   9   3   6      331.75      317.25     11.60 o 
  10   3   6      380.41      412.23     20.08 o 
  11   3   6      842.32      925.40     28.90 o 
  12   3   6      947.26      981.59     34.68 o 
 -12   4   6       25.90       16.43      6.31 o 
 -11   4   6       91.13       78.74     22.09 o 
 -10   4   6       29.55       21.03      6.78 o 
  -9   4   6      101.97       98.09     20.67 o 
  -8   4   6      188.66      132.37     12.91 o 
  -7   4   6       98.37       98.45     11.83 o 
  -6   4   6        6.38        6.36      3.60 o 
  -5   4   6      546.81      517.65     21.27 o 
  -4   4   6     1200.12     1319.44     41.79 o 
  -3   4   6       53.42       60.73      4.14 o 
  -2   4   6       17.32       24.54      2.73 o 
  -1   4   6      727.84      725.39     11.91 o 
   0   4   6       47.86       30.45      5.64 o 
   1   4   6     1741.40     1967.25     21.14 o 
   2   4   6      520.27      698.80     13.29 o 
   3   4   6       98.86       77.27      4.51 o 
   4   4   6       42.87       41.12      4.03 o 
   5   4   6       45.83       47.91      4.31 o 
   6   4   6       95.93       96.24      7.33 o 
   7   4   6       14.19       15.60      5.07 o 
   8   4   6       17.15       20.59      6.13 o 
   9   4   6       59.70       57.49     14.94 o 
  10   4   6       42.27       30.72     11.74 o 
  11   4   6       41.19       32.47     12.22 o 
  12   4   6        3.11       11.27      8.12 o 
 -12   5   6      158.48      177.45     23.42 o 
 -11   5   6      429.50      408.23     17.01 o 
 -10   5   6      208.19      231.89     14.07 o 
  -9   5   6      170.70      180.76     11.87 o 
  -8   5   6       97.10       66.37     15.52 o 
  -7   5   6      307.85      250.89     14.11 o 
  -6   5   6        4.92        6.24      4.73 o 
  -5   5   6      410.40      385.09     14.06 o 
  -4   5   6      202.44      209.70      7.84 o 
  -3   5   6       26.52       49.56      5.26 o 
  -2   5   6        9.31       18.70      4.29 o 
  -1   5   6       77.90       63.82      4.51 o 
   0   5   6      324.21      293.37      8.29 o 
   1   5   6      482.55      542.41     10.24 o 
   2   5   6     1157.24     1300.28     22.29 o 
   3   5   6       70.32       67.35      6.96 o 
   4   5   6       21.79       13.50      3.50 o 
   5   5   6        4.36        8.56      2.18 o 
   6   5   6        3.23        2.73      1.79 o 
   7   5   6      360.26      356.99     11.09 o 
   8   5   6       12.99       11.81      4.60 o 
   9   5   6        1.56        2.61      4.66 o 
  10   5   6      483.29      516.51     18.85 o 
  11   5   6        6.52       12.01      7.06 o 
  12   5   6      197.66      155.94     66.65 o 
 -11   6   6       65.75       51.23     24.27 o 
 -10   6   6       94.69       81.71     15.46 o 
  -9   6   6        2.66        4.33      4.50 o 
  -8   6   6       18.80       24.45      7.30 o 
  -7   6   6        1.16        3.19      3.26 o 
  -6   6   6       13.36       16.30      5.20 o 
  -5   6   6      389.96      364.06      6.36 o 
  -4   6   6      152.19      153.28      5.59 o 
  -3   6   6     1108.62     1219.72     36.72 o 
  -2   6   6      796.69      717.81     15.37 o 
  -1   6   6     2358.83     2326.01     31.07 o 
   0   6   6     2671.45     2667.18     51.39 o 
   1   6   6     1499.72     1415.24     20.53 o 
   2   6   6     1110.43     1042.15     16.15 o 
   3   6   6      797.20      728.49     17.07 o 
   4   6   6      133.62      127.56     23.91 o 
   5   6   6     1433.33     1487.83     30.35 o 
   6   6   6      197.15      197.26     11.27 o 
   7   6   6       29.51       36.11     10.35 o 
   8   6   6      392.84      390.94     18.52 o 
   9   6   6       25.39       32.64     11.02 o 
  10   6   6        6.17        6.75      4.99 o 
  11   6   6       52.90       52.35     24.72 o 
 -11   7   6        0.45        4.13      7.17 o 
 -10   7   6       57.31       39.75     17.19 o 
  -9   7   6        5.77        5.98      3.58 o 
  -8   7   6        5.18        7.60      5.20 o 
  -7   7   6       50.94       42.89     13.20 o 
  -6   7   6      135.51      125.76     14.89 o 
  -5   7   6      477.84      473.78     12.22 o 
  -4   7   6     5566.96     6031.41     93.63 o 
  -3   7   6       93.27      110.54      6.40 o 
  -2   7   6       75.97       73.79      8.58 o 
  -1   7   6      300.06      319.87     11.50 o 
   0   7   6       55.67       67.30     12.55 o 
   1   7   6       43.75       50.64      6.24 o 
   2   7   6        5.60        4.05      2.17 o 
   3   7   6        9.76       11.53      4.11 o 
   4   7   6       16.59       17.04      6.52 o 
   5   7   6     3665.96     3660.41     54.72 o 
   6   7   6     1078.88     1073.09     24.82 o 
   7   7   6       24.72       32.08      8.05 o 
   8   7   6       48.03       39.61     14.31 o 
   9   7   6       15.77       13.41      5.54 o 
  10   7   6      231.05      242.27     19.34 o 
 -10   8   6       32.42       31.64     13.56 o 
  -9   8   6       35.47       40.67     17.61 o 
  -8   8   6       20.35       14.51      6.31 o 
  -7   8   6        3.73        3.83      4.26 o 
  -6   8   6      382.21      400.75     17.98 o 
  -5   8   6      281.56      295.38     14.62 o 
  -4   8   6       16.62       16.43      4.86 o 
  -3   8   6       17.80       24.40      5.58 o 
  -2   8   6      871.51      864.13     19.08 o 
  -1   8   6      544.57      552.18     15.57 o 
   0   8   6     2150.41     2248.56     31.32 o 
   1   8   6      621.25      594.13     14.91 o 
   2   8   6      914.49      839.43     15.77 o 
   3   8   6     1168.40     1263.26     52.74 o 
   4   8   6        1.08        3.34      3.94 o 
   5   8   6      121.18       94.16     25.68 o 
   6   8   6       13.79       16.14      5.56 o 
   7   8   6      182.75      189.00     49.00 o 
   8   8   6       37.13       43.06     14.91 o 
   9   8   6      287.24      285.69     20.21 o 
  -9   9   6      257.34      360.32     21.34 o 
  -8   9   6      265.45      323.71     20.48 o 
  -7   9   6        7.49       10.12      5.95 o 
  -6   9   6        0.26        2.90      4.01 o 
  -5   9   6       63.47       49.25     14.26 o 
  -4   9   6       46.52       48.48     12.45 o 
  -3   9   6       25.44       26.67      8.98 o 
  -2   9   6     1079.80     1089.24     25.18 o 
  -1   9   6      559.01      588.10     16.19 o 
   0   9   6     1016.41     1049.32     28.90 o 
   1   9   6      105.71      100.61      9.95 o 
   2   9   6       42.43       37.05      9.45 o 
   3   9   6       88.50       88.13     20.55 o 
   4   9   6      256.99      228.22     26.67 o 
   5   9   6       79.86       77.72     18.73 o 
   6   9   6       76.08       63.64     23.30 o 
   7   9   6       97.64       84.32     30.81 o 
   8   9   6      655.56      647.18     30.02 o 
  -7  10   6       24.02       10.01      7.60 o 
  -6  10   6       40.85       47.53     17.34 o 
  -5  10   6       71.54       71.63     21.13 o 
  -4  10   6        1.68        6.58      4.44 o 
  -3  10   6        3.05        5.50      4.88 o 
  -2  10   6      165.35      162.63     12.90 o 
  -1  10   6      248.90      240.72     12.24 o 
   0  10   6      332.55      362.45     19.54 o 
   1  10   6        2.54        7.54      4.59 o 
   2  10   6      112.12      101.30     23.94 o 
   3  10   6      272.35      274.39     18.37 o 
   4  10   6       48.45       41.31     11.89 o 
   5  10   6       30.58       28.66      9.88 o 
   6  10   6        5.06        8.52      4.51 o 
   7  10   6       46.34       48.23     25.17 o 
  -6  11   6        2.67        2.05      5.74 o 
  -5  11   6        0.50        3.60      4.61 o 
  -4  11   6       29.90       26.38     12.68 o 
  -3  11   6        3.63        7.13      4.72 o 
  -2  11   6      123.75       85.50     24.73 o 
  -1  11   6      427.92      416.42     17.65 o 
   0  11   6      102.58       89.42     12.32 o 
   1  11   6        0.01        1.49      5.82 o 
   2  11   6       33.43       26.07     10.04 o 
   3  11   6       28.27       19.63      8.58 o 
   4  11   6       44.12       27.45     10.59 o 
   5  11   6        3.49        7.12      4.59 o 
  -2  12   6       25.49       13.50      8.15 o 
  -1  12   6      102.60       84.12     39.09 o 
   0  12   6      177.51      149.60     15.96 o 
   1  12   6       90.09       76.42     20.35 o 
   2  12   6       49.81       57.14     20.25 o 
 -13   1   7      144.64      140.67     15.58 o 
 -12   1   7       51.19       41.88     15.54 o 
 -11   1   7        2.65        5.92      5.07 o 
 -10   1   7       61.63       60.00     13.14 o 
  -9   1   7      294.95      285.63      9.61 o 
  -8   1   7      975.55      919.89     22.18 o 
  -7   1   7     2147.92     2158.40     23.29 o 
  -6   1   7      948.24      976.79     15.17 o 
  -5   1   7     5150.34     5247.05     86.70 o 
  -4   1   7     2846.33     2802.05     43.87 o 
  -3   1   7     1322.62     1166.41     18.65 o 
  -2   1   7     1277.96     1151.97     20.12 o 
  -1   1   7     4602.02     4470.00     48.16 o 
   0   1   7      193.97      238.23      4.70 o 
   1   1   7      412.44      383.39      4.96 o 
   2   1   7       29.84       25.71      2.14 o 
   3   1   7      125.36      125.81      4.27 o 
   4   1   7     1389.12     1499.64     21.08 o 
   5   1   7        5.06       16.05      3.72 o 
   6   1   7      302.72      244.91      7.43 o 
   7   1   7      559.17      550.47     11.52 o 
   8   1   7      708.13      633.13     12.86 o 
   9   1   7       34.06       35.73      9.15 o 
  10   1   7      166.55      160.69     22.45 o 
  11   1   7       13.74        9.38      6.37 o 
  12   1   7        0.05        4.77      3.65 o 
 -13   2   7        1.09        6.18      4.84 o 
 -12   2   7       84.38       79.46     23.94 o 
 -11   2   7        0.10        3.28      3.67 o 
 -10   2   7       43.29       37.86      9.95 o 
  -9   2   7      261.49      210.44     10.68 o 
  -8   2   7        4.42        8.00      2.72 o 
  -7   2   7      281.29      281.10      9.29 o 
  -6   2   7     1520.84     1484.29     62.48 o 
  -5   2   7      339.02      310.26     10.49 o 
  -4   2   7       18.85       17.90      1.95 o 
  -3   2   7      621.30      606.12     14.44 o 
  -2   2   7        1.47        1.56      0.83 o 
  -1   2   7      192.54      193.30      4.38 o 
   0   2   7     3235.15     3551.99     37.53 o 
   1   2   7      554.05      715.24      8.66 o 
   2   2   7     3305.99     3619.60     28.57 o 
   3   2   7      470.94      665.70     15.04 o 
   4   2   7      765.14      792.89     12.45 o 
   5   2   7      391.11      357.36      7.91 o 
   6   2   7      508.13      441.44      9.10 o 
   7   2   7     1129.86     1126.48     18.17 o 
   8   2   7      878.79      884.00     21.16 o 
   9   2   7     1403.13     1503.61     29.23 o 
  10   2   7        0.40        2.41      1.97 o 
  11   2   7       28.70       25.40     10.27 o 
  12   2   7      468.93      584.26     47.28 o 
 -13   3   7      166.89      178.67     16.29 o 
 -12   3   7       11.76        6.99      5.15 o 
 -11   3   7        0.69       -0.26      6.02 o 
 -10   3   7       59.14       67.12     16.81 o 
  -9   3   7      110.15      103.77     13.43 o 
  -8   3   7       98.50       94.47     12.16 o 
  -7   3   7      528.21      552.58     16.38 o 
  -6   3   7        0.86        3.04      3.07 o 
  -5   3   7      686.22      757.46     29.84 o 
  -4   3   7      394.24      412.00     12.36 o 
  -3   3   7      447.35      527.33     12.78 o 
  -2   3   7        8.88        8.67      2.42 o 
  -1   3   7        5.98        8.70      1.85 o 
   0   3   7      226.49      277.48      6.56 o 
   1   3   7     2005.38     2221.77     34.91 o 
   2   3   7      156.73      160.64      4.27 o 
   3   3   7      446.88      574.31     11.07 o 
   4   3   7        9.91       13.01      1.84 o 
   5   3   7       46.89       47.06      3.00 o 
   6   3   7        4.09        4.04      1.79 o 
   7   3   7      246.28      232.63      8.26 o 
   8   3   7       11.55        8.48      3.22 o 
   9   3   7        2.55        5.02      5.30 o 
  10   3   7      494.23      488.55     20.08 o 
  11   3   7       34.81       20.64     10.09 o 
  12   3   7       57.41       46.48     19.94 o 
 -12   4   7      377.61      388.91     16.51 o 
 -11   4   7       52.31       64.24     19.04 o 
 -10   4   7        4.91       12.43      4.56 o 
  -9   4   7      243.85      205.48     15.49 o 
  -8   4   7      510.12      479.82     16.22 o 
  -7   4   7      584.17      546.55     16.93 o 
  -6   4   7      112.77      114.31     11.33 o 
  -5   4   7      229.25      205.02     10.97 o 
  -4   4   7      622.33      637.37     15.86 o 
  -3   4   7      719.08      744.32     15.60 o 
  -2   4   7      197.50      173.42      5.60 o 
  -1   4   7       11.50       19.22      3.49 o 
   0   4   7      145.72      173.85      5.68 o 
   1   4   7     1920.83     2071.21     20.47 o 
   2   4   7      356.36      360.70      9.46 o 
   3   4   7      289.99      288.82      8.02 o 
   4   4   7      436.71      428.14     10.90 o 
   5   4   7      761.83      742.45     15.36 o 
   6   4   7     2084.91     2115.68     54.68 o 
   7   4   7     1631.76     1778.30     43.75 o 
   8   4   7      475.73      511.38     18.16 o 
   9   4   7      432.90      459.15     18.58 o 
  10   4   7      826.25      876.81     25.73 o 
  11   4   7      308.94      368.22     19.05 o 
  12   4   7       24.29       19.26     12.62 o 
 -12   5   7       12.41       14.94      7.47 o 
 -11   5   7        3.17        6.24      4.92 o 
 -10   5   7       10.45       13.37      6.08 o 
  -9   5   7       99.20       98.43     14.72 o 
  -8   5   7       10.09        5.25      3.72 o 
  -7   5   7      338.01      346.17     13.99 o 
  -6   5   7      334.58      332.14     12.84 o 
  -5   5   7      772.53      786.97     25.26 o 
  -4   5   7     1953.21     1972.52     35.10 o 
  -3   5   7     1113.60     1062.38     16.55 o 
  -2   5   7      524.64      515.84     11.98 o 
  -1   5   7       89.56       80.74      5.30 o 
   0   5   7      182.10      139.03      5.75 o 
   1   5   7      377.76      395.21      9.47 o 
   2   5   7       54.82       57.31      5.04 o 
   3   5   7        5.19        9.55      2.41 o 
   4   5   7      282.19      267.91      9.15 o 
   5   5   7      351.96      338.13      8.96 o 
   6   5   7       36.91       31.47      4.79 o 
   7   5   7       20.57       22.62      6.74 o 
   8   5   7       21.32       17.13      6.20 o 
   9   5   7        4.93        5.96      5.62 o 
  10   5   7        7.36       11.68      7.03 o 
  11   5   7       59.97       50.18     20.24 o 
 -11   6   7       79.10       77.23     32.63 o 
 -10   6   7       40.08       23.47     10.17 o 
  -9   6   7       67.11       45.67     12.25 o 
  -8   6   7        5.83       12.26      5.42 o 
  -7   6   7       69.88       57.48     16.46 o 
  -6   6   7       16.41       16.05      5.56 o 
  -5   6   7     1529.75     1653.92     45.02 o 
  -4   6   7       84.44       85.94      6.81 o 
  -3   6   7      501.71      510.99     10.77 o 
  -2   6   7      436.85      441.68     10.23 o 
  -1   6   7      355.17      345.82     10.52 o 
   0   6   7       47.33       56.67      9.78 o 
   1   6   7      418.18      444.32     11.77 o 
   2   6   7       55.24       52.63      5.12 o 
   3   6   7       13.11       14.84      3.89 o 
   4   6   7      261.13      277.01     11.15 o 
   5   6   7      471.92      472.99     14.38 o 
   6   6   7      146.16      137.77     14.82 o 
   7   6   7      897.92      935.75     28.21 o 
   8   6   7      401.24      418.65     21.74 o 
   9   6   7      138.17      155.20     42.96 o 
  10   6   7      115.51      120.16     15.55 o 
  11   6   7        3.44        4.02      6.06 o 
 -11   7   7       18.98       20.86      8.57 o 
 -10   7   7       29.88       23.19      9.17 o 
  -9   7   7       19.92       18.28      5.56 o 
  -8   7   7      402.98      386.28     19.79 o 
  -7   7   7      453.81      437.80     18.68 o 
  -6   7   7      305.12      323.45     15.94 o 
  -5   7   7     3670.96     3901.15     73.53 o 
  -4   7   7       37.71       35.83      5.15 o 
  -3   7   7     2055.88     2099.80     87.15 o 
  -2   7   7        2.81        7.27      3.72 o 
  -1   7   7     1261.49     1277.43     23.53 o 
   0   7   7      819.31      826.70     18.69 o 
   1   7   7        1.44        3.69      2.34 o 
   2   7   7       86.28       80.73      9.27 o 
   3   7   7        6.10       11.57      5.18 o 
   4   7   7      551.71      535.22     16.87 o 
   5   7   7      350.70      327.14     15.03 o 
   6   7   7      699.48      668.01     30.78 o 
   7   7   7       44.59       38.42     10.53 o 
   8   7   7      890.01      910.27     30.37 o 
   9   7   7       46.84       38.33     12.24 o 
  10   7   7        2.27        3.48      8.03 o 
 -10   8   7       17.52       22.82     10.47 o 
  -9   8   7       58.92       43.00     15.36 o 
  -8   8   7       12.17        8.83      5.44 o 
  -7   8   7        4.52       15.02      6.66 o 
  -6   8   7       39.63       42.70     11.13 o 
  -5   8   7       17.54       20.15      6.79 o 
  -4   8   7       12.66       10.45      4.51 o 
  -3   8   7      280.67      273.67     11.34 o 
  -2   8   7      271.46      289.64     11.77 o 
  -1   8   7        5.26       11.11      4.59 o 
   0   8   7      116.05      125.24     12.85 o 
   1   8   7      303.90      299.88     12.37 o 
   2   8   7      198.62      237.67     18.91 o 
   3   8   7       18.12       20.83      6.16 o 
   4   8   7       56.66       67.21     14.53 o 
   5   8   7        5.83       12.44      3.93 o 
   6   8   7        2.64        3.54      5.57 o 
   7   8   7       32.90       28.02     11.14 o 
   8   8   7      121.91      118.95     35.38 o 
   9   8   7        0.14        4.19      6.59 o 
  -9   9   7        0.85        5.50      6.28 o 
  -8   9   7        2.75        5.48      6.10 o 
  -7   9   7      251.57      214.18     17.81 o 
  -6   9   7      252.19      242.52     15.72 o 
  -5   9   7       11.42        5.77      5.62 o 
  -4   9   7      459.87      448.66     21.29 o 
  -3   9   7        0.52        1.65      3.99 o 
  -2   9   7      658.37      707.39     19.89 o 
  -1   9   7      505.09      491.96     16.23 o 
   0   9   7      484.35      481.34     21.55 o 
   1   9   7       65.33       67.11     15.37 o 
   2   9   7       18.27       21.33      6.96 o 
   3   9   7        4.26        4.17      5.67 o 
   4   9   7      642.81      578.07     22.29 o 
   5   9   7      136.38      113.92     34.35 o 
   6   9   7       36.06       40.24     11.60 o 
   7   9   7      539.46      550.85     22.32 o 
   8   9   7       27.97       26.82     10.50 o 
  -7  10   7        4.95        5.27      5.24 o 
  -6  10   7        0.36        2.15      6.14 o 
  -5  10   7      193.04      194.49     13.28 o 
  -4  10   7       36.09       45.13     15.97 o 
  -3  10   7       57.97       60.64     14.47 o 
  -2  10   7      186.30      166.41     13.26 o 
  -1  10   7      488.60      483.86     15.26 o 
   0  10   7       12.01       12.75      5.15 o 
   1  10   7       31.58       32.03      6.68 o 
   2  10   7       28.29       21.40      6.98 o 
   3  10   7       27.33       23.08      6.81 o 
   4  10   7        0.03        4.54      3.76 o 
   5  10   7      242.62      239.37     17.28 o 
   6  10   7      149.85      154.56     19.36 o 
   7  10   7       80.76       83.86     41.61 o 
  -5  11   7       32.46       22.23     10.50 o 
  -4  11   7       27.09       18.63      7.31 o 
  -3  11   7      263.60      242.53     15.45 o 
  -2  11   7        6.42        9.34      7.21 o 
  -1  11   7        7.01        4.35      3.47 o 
   0  11   7       27.19       29.76     11.98 o 
   1  11   7        0.23        4.77      4.33 o 
   2  11   7        4.83        9.62      6.54 o 
   3  11   7       89.03       68.04     21.96 o 
   4  11   7       51.61       43.56     17.49 o 
   5  11   7        7.28        9.01      5.92 o 
  -1  12   7        0.81        4.21      6.33 o 
   0  12   7        0.54        2.92      4.05 o 
 -13   0   8      134.68       92.78     35.91 o 
 -12   0   8       25.69       24.91     14.42 o 
 -11   0   8      106.93       84.14     29.70 o 
 -10   0   8      933.01      772.70    100.95 o 
  -9   0   8       99.38      100.40     10.51 o 
  -8   0   8        6.55        8.70      2.76 o 
  -7   0   8     1244.99     1077.90     39.29 o 
  -6   0   8     5304.38     5393.25    103.85 o 
  -5   0   8     3398.96     3396.64     58.16 o 
  -4   0   8     2803.75     2811.72     66.82 o 
  -3   0   8      347.06      301.91     18.33 o 
  -2   0   8      221.47      230.22      7.38 o 
  -1   0   8      249.25      281.62      7.59 o 
   0   0   8     2036.06     2276.60     53.97 o 
   1   0   8      480.78      431.41      7.37 o 
   2   0   8     6065.64     6111.11     42.23 o 
   3   0   8     3967.92     4073.74     82.92 o 
   4   0   8      634.82      669.20     10.09 o 
   5   0   8     1080.61     1121.37     15.55 o 
   6   0   8       21.70       22.82      2.37 o 
   7   0   8        8.78        9.42      3.64 o 
   8   0   8      101.78       89.02      6.62 o 
   9   0   8      243.67      194.67     35.47 o 
  10   0   8       31.89       27.72     12.00 o 
  11   0   8       12.09       10.37      7.00 o 
  12   0   8       24.38       25.30     26.62 o 
 -13   1   8        4.32        5.98      4.90 o 
 -12   1   8        0.72        5.76      4.97 o 
 -11   1   8      135.13      129.99     32.37 o 
 -10   1   8        0.03        1.60      4.83 o 
  -9   1   8      201.36      198.06      9.22 o 
  -8   1   8      197.41      183.89      6.60 o 
  -7   1   8        0.09        1.61      1.43 o 
  -6   1   8       48.02       47.67      4.31 o 
  -5   1   8        2.65        7.32      2.17 o 
  -4   1   8      143.12      133.80      4.27 o 
  -3   1   8       42.47       44.83      3.21 o 
  -2   1   8      612.58      617.86      7.33 o 
  -1   1   8      119.53      116.82      3.51 o 
   0   1   8       86.67       63.95      2.51 o 
   1   1   8      335.04      343.72      5.42 o 
   2   1   8      106.61      106.73      3.14 o 
   3   1   8      321.52      285.61      4.81 o 
   4   1   8     1401.15     1400.61     25.56 o 
   5   1   8      682.12      691.38     11.17 o 
   6   1   8      294.33      263.42      6.93 o 
   7   1   8      305.37      284.23      8.23 o 
   8   1   8       85.95       80.75      7.82 o 
   9   1   8       61.68       59.27     13.49 o 
  10   1   8        9.48       14.17      5.12 o 
  11   1   8        4.96        3.49      3.96 o 
  12   1   8       11.63       11.12      5.82 o 
 -13   2   8        5.31        6.37      8.80 o 
 -12   2   8       76.45       88.60     27.18 o 
 -11   2   8      194.18      144.78     15.07 o 
 -10   2   8       10.69       15.51      5.45 o 
  -9   2   8     1017.46     1004.19     27.21 o 
  -8   2   8        1.34        3.94      3.39 o 
  -7   2   8     2241.40     2295.32     59.72 o 
  -6   2   8      153.21      113.48      9.10 o 
  -5   2   8      549.33      508.23     12.59 o 
  -4   2   8      549.52      557.78      9.46 o 
  -3   2   8     2212.42     2293.12     25.78 o 
  -2   2   8       70.62       80.22      3.22 o 
  -1   2   8      519.44      660.23      9.82 o 
   0   2   8     3599.94     4051.02     62.53 o 
   1   2   8       37.87       18.58      3.61 o 
   2   2   8     4697.74     4912.12     80.37 o 
   3   2   8       30.53       19.22      3.58 o 
   4   2   8      156.06      173.41      5.54 o 
   5   2   8       25.69       23.88      4.11 o 
   6   2   8       34.41       38.85      3.81 o 
   7   2   8        1.70        2.70      1.33 o 
   8   2   8      188.01      166.46      9.93 o 
   9   2   8      310.25      280.75     11.86 o 
  10   2   8        3.53        3.03      7.89 o 
  11   2   8       27.80       26.21     16.63 o 
  12   2   8      133.80      138.68     22.04 o 
 -13   3   8       49.90       38.13     14.34 o 
 -12   3   8        0.05        3.23      5.82 o 
 -11   3   8      106.12      111.23     15.10 o 
 -10   3   8       59.89       80.39     20.29 o 
  -9   3   8      682.11      661.06     19.14 o 
  -8   3   8      282.82      298.92     12.82 o 
  -7   3   8       37.56       49.60     12.55 o 
  -6   3   8      164.79      154.49      9.78 o 
  -5   3   8       20.20       23.52      6.26 o 
  -4   3   8      331.90      355.07     12.17 o 
  -3   3   8       47.30       34.58      2.61 o 
  -2   3   8       33.18       41.93      3.88 o 
  -1   3   8      442.24      509.44      9.20 o 
   0   3   8       22.52       72.19      4.02 o 
   1   3   8     2703.03     2822.97     28.66 o 
   2   3   8     2004.60     1932.46     20.68 o 
   3   3   8      682.98      644.34     10.07 o 
   4   3   8     2075.72     2026.95     44.98 o 
   5   3   8      996.20      962.57     14.13 o 
   6   3   8     4310.47     4312.63     48.27 o 
   7   3   8     1476.14     1414.19     25.25 o 
   8   3   8      167.03      164.62     16.03 o 
   9   3   8      255.79      261.02     20.11 o 
  10   3   8        0.66        3.92      6.99 o 
  11   3   8        5.10        8.19      7.77 o 
  12   3   8      141.93      107.90     18.71 o 
 -12   4   8        7.21        6.93      4.68 o 
 -11   4   8       77.46       71.12     23.75 o 
 -10   4   8       65.65       64.88     15.13 o 
  -9   4   8        8.43        9.14      3.90 o 
  -8   4   8      102.62       90.38     12.96 o 
  -7   4   8       70.76       85.79     18.42 o 
  -6   4   8        1.19        5.24      3.53 o 
  -5   4   8        5.85        7.80      5.86 o 
  -4   4   8        9.68       11.55      3.99 o 
  -3   4   8       33.19       30.36      3.19 o 
  -2   4   8      182.62      165.71      5.30 o 
  -1   4   8       54.85       51.06      3.86 o 
   0   4   8      158.79      176.73      5.21 o 
   1   4   8      312.86      362.67      7.75 o 
   2   4   8      522.35      516.53      9.11 o 
   3   4   8       40.99       38.72      8.59 o 
   4   4   8       44.70       45.75      6.44 o 
   5   4   8       17.96       23.33      7.36 o 
   6   4   8      191.64      185.69     17.46 o 
   7   4   8      264.85      253.28     15.69 o 
   8   4   8        0.34        1.48      4.69 o 
   9   4   8        0.38        4.05      4.40 o 
  10   4   8        8.78       11.84      5.66 o 
  11   4   8       66.63       73.30     29.14 o 
  12   4   8        1.40        3.28      7.00 o 
 -12   5   8       11.10       15.92      5.59 o 
 -11   5   8       28.90       34.47     11.59 o 
 -10   5   8       59.05       57.53     17.75 o 
  -9   5   8       42.90       47.17     16.54 o 
  -8   5   8       70.94       56.39     16.69 o 
  -7   5   8       60.86       77.00     17.26 o 
  -6   5   8        8.37       12.71      4.60 o 
  -5   5   8      198.53      237.73     17.17 o 
  -4   5   8      572.45      592.70      8.25 o 
  -3   5   8      109.52      115.40      5.02 o 
  -2   5   8       90.43       92.56      6.15 o 
  -1   5   8      116.34      106.60      5.21 o 
   0   5   8      393.47      404.23     12.38 o 
   1   5   8     1566.90     1674.25     22.06 o 
   2   5   8        0.96        2.47      1.39 o 
   3   5   8      641.32      653.83     14.11 o 
   4   5   8     1361.84     1333.35     34.97 o 
   5   5   8       32.17       32.04      5.91 o 
   6   5   8      436.07      415.62     16.88 o 
   7   5   8      725.33      736.86     23.10 o 
   8   5   8      924.77      995.90     34.49 o 
   9   5   8        6.24        8.38      5.22 o 
  10   5   8        9.93        9.30      6.35 o 
  11   5   8       65.86       66.47     26.01 o 
 -11   6   8      151.35      159.10     13.35 o 
 -10   6   8      119.26      108.79     19.31 o 
  -9   6   8      315.19      305.16     16.40 o 
  -8   6   8      623.38      635.99     21.24 o 
  -7   6   8       35.11       55.51     13.34 o 
  -6   6   8      358.05      374.94     15.89 o 
  -5   6   8     2280.03     2324.48     41.27 o 
  -4   6   8        0.34        2.62      2.24 o 
  -3   6   8      874.49      844.72     15.79 o 
  -2   6   8       86.01       84.14      5.62 o 
  -1   6   8      169.08      166.65      8.19 o 
   0   6   8      103.48       98.28      7.97 o 
   1   6   8      901.04      914.30     17.27 o 
   2   6   8      143.21      132.61      5.96 o 
   3   6   8      545.64      532.14     14.58 o 
   4   6   8      441.12      423.26     13.97 o 
   5   6   8       47.68       56.23     10.96 o 
   6   6   8      583.65      578.48     22.47 o 
   7   6   8       42.16       48.00     13.97 o 
   8   6   8      103.03      104.50     22.96 o 
   9   6   8       16.86       19.62      7.23 o 
  10   6   8        8.35       11.99      7.74 o 
  11   6   8        0.12        8.10      7.41 o 
 -10   7   8       49.52       40.47     19.06 o 
  -9   7   8        0.10        3.09      5.25 o 
  -8   7   8      162.86      138.28     17.68 o 
  -7   7   8      158.71      154.69     13.52 o 
  -6   7   8        1.18        3.13      4.14 o 
  -5   7   8       72.77       75.03     16.88 o 
  -4   7   8      307.95      312.43     10.09 o 
  -3   7   8      716.01      758.33     16.83 o 
  -2   7   8     3290.82     3471.90     46.35 o 
  -1   7   8       15.70       26.04      6.67 o 
   0   7   8      123.51      128.49     12.34 o 
   1   7   8        1.19        1.49      1.80 o 
   2   7   8        0.30        2.06      1.83 o 
   3   7   8       34.63       38.79      8.92 o 
   4   7   8      162.86      171.55     15.89 o 
   5   7   8        1.49        0.90      4.28 o 
   6   7   8      124.47      142.37     33.19 o 
   7   7   8     1219.93     1185.42     40.62 o 
   8   7   8      225.30      202.88     23.14 o 
   9   7   8        7.24        9.61      6.91 o 
  10   7   8        0.04        3.24      3.91 o 
 -10   8   8       99.71       80.68     39.33 o 
  -9   8   8       83.83       79.44     31.32 o 
  -8   8   8      445.64      491.74     20.57 o 
  -7   8   8      490.77      475.68     19.98 o 
  -6   8   8      658.71      706.80     24.49 o 
  -5   8   8      450.69      476.46     18.56 o 
  -4   8   8      562.18      592.74     19.68 o 
  -3   8   8       11.01       13.22      3.82 o 
  -2   8   8      285.37      283.90     12.00 o 
  -1   8   8        5.72       11.41      4.15 o 
   0   8   8      269.75      289.92     11.98 o 
   1   8   8      169.36      177.01     13.62 o 
   2   8   8       67.22       86.07     14.83 o 
   3   8   8      825.01      860.14     24.26 o 
   4   8   8       64.47       63.28     13.87 o 
   5   8   8       77.06       86.86     17.80 o 
   6   8   8      185.84      199.59     40.21 o 
   7   8   8       99.39       98.92     30.30 o 
   8   8   8      120.14       91.68     29.42 o 
   9   8   8       77.94       64.49     30.29 o 
  -8   9   8      131.62      129.58     31.14 o 
  -7   9   8      125.82      117.57     22.57 o 
  -6   9   8      213.47      155.42     17.25 o 
  -5   9   8     1328.24     1275.94     32.81 o 
  -4   9   8       75.00       81.83     17.38 o 
  -3   9   8        0.27        0.63      4.02 o 
  -2   9   8      281.75      276.76     13.46 o 
  -1   9   8       68.40       56.00     13.76 o 
   0   9   8       11.23        9.85      4.49 o 
   1   9   8        6.73       12.77      5.48 o 
   2   9   8      442.39      464.41     17.63 o 
   3   9   8     1064.11     1128.18     38.94 o 
   4   9   8      406.40      399.56     17.82 o 
   5   9   8     1592.89     1660.83     38.19 o 
   6   9   8      273.71      278.29     20.06 o 
   7   9   8       38.78       39.47     12.99 o 
   8   9   8      133.15       89.74     28.73 o 
  -7  10   8        8.46        7.43      7.09 o 
  -6  10   8      276.45      243.13     16.20 o 
  -5  10   8       32.65       18.34      9.38 o 
  -4  10   8       47.19       43.27     14.76 o 
  -3  10   8        5.50        8.02      5.01 o 
  -2  10   8        9.62        6.46      3.11 o 
  -1  10   8       35.61       42.46     11.51 o 
   0  10   8      327.43      335.77     19.23 o 
   1  10   8       96.14      102.53     20.57 o 
   2  10   8       19.69       10.19      6.79 o 
   3  10   8      131.23      130.31     17.71 o 
   4  10   8      139.73      112.22     22.63 o 
   5  10   8        7.88        3.37      6.38 o 
   6  10   8       41.41       38.98     12.67 o 
  -5  11   8       86.12       76.49     28.58 o 
  -4  11   8       24.67       19.14     10.07 o 
  -3  11   8       75.59       46.16     23.37 o 
  -2  11   8        0.03        3.58      4.89 o 
  -1  11   8      145.49      111.96     37.25 o 
   0  11   8        3.31        7.00      4.87 o 
   1  11   8       92.77       92.20     27.75 o 
   2  11   8       39.00       50.02     14.13 o 
   3  11   8       13.16       20.86      9.53 o 
   4  11   8      328.97      344.13     19.31 o 
 -13   1   9      118.39      111.82     32.09 o 
 -12   1   9      403.60      471.74     21.87 o 
 -11   1   9      399.88      461.59     21.01 o 
 -10   1   9      783.12      798.20     24.24 o 
  -9   1   9     1240.33     1266.00     26.75 o 
  -8   1   9     1005.43      993.53     18.22 o 
  -7   1   9       47.38       52.13      4.73 o 
  -6   1   9       65.10       75.53      4.14 o 
  -5   1   9       41.74       35.14      2.74 o 
  -4   1   9      236.49      236.98      5.84 o 
  -3   1   9     3320.64     3292.97     73.78 o 
  -2   1   9      958.32      946.17     15.45 o 
  -1   1   9     4921.96     5150.34     59.87 o 
   0   1   9      989.62     1007.43     10.16 o 
   1   1   9        0.09        7.23      3.12 o 
   2   1   9      817.25      817.77     10.44 o 
   3   1   9       13.54       19.37      3.21 o 
   4   1   9       74.18       76.97      4.33 o 
   5   1   9      309.05      309.31      8.90 o 
   6   1   9      240.74      210.58      7.14 o 
   7   1   9      166.08      162.13      9.33 o 
   8   1   9        0.11        4.09      3.93 o 
   9   1   9      763.48      697.91     25.40 o 
  10   1   9      315.05      316.99     17.80 o 
  11   1   9      509.16      515.96     23.54 o 
  12   1   9      344.48      364.61     21.34 o 
 -13   2   9       74.49       63.47     27.16 o 
 -12   2   9       97.45      107.55     26.50 o 
 -11   2   9      113.68       96.39     12.16 o 
 -10   2   9       45.15       40.69     11.33 o 
  -9   2   9      193.10      169.37     15.89 o 
  -8   2   9       33.63       47.20     12.56 o 
  -7   2   9       96.40      110.59     10.36 o 
  -6   2   9        0.46        2.56      3.24 o 
  -5   2   9       40.90       34.98      3.65 o 
  -4   2   9      429.88      400.80      8.06 o 
  -3   2   9      814.48      829.21     12.37 o 
  -2   2   9     1420.37     1402.20     39.95 o 
  -1   2   9     2183.50     2093.93     36.88 o 
   0   2   9        6.14        6.11      1.42 o 
   1   2   9     3095.01     2914.28     38.27 o 
   2   2   9     6005.35     6336.80    102.57 o 
   3   2   9     1904.11     1874.29     34.83 o 
   4   2   9      341.02      336.57      8.34 o 
   5   2   9       59.57       51.77      3.94 o 
   6   2   9      143.46      151.08      7.89 o 
   7   2   9        4.85        8.38      3.39 o 
   8   2   9       49.88       52.89      7.94 o 
   9   2   9       38.79       52.30      9.52 o 
  10   2   9      565.21      538.62     32.34 o 
  11   2   9      305.10      310.77     23.96 o 
  12   2   9       11.37        9.83      8.01 o 
 -12   3   9       55.89       54.16     20.66 o 
 -11   3   9       54.37       54.43     18.23 o 
 -10   3   9       50.70       34.61      9.76 o 
  -9   3   9       24.32       25.83      8.96 o 
  -8   3   9       46.05       39.51     10.85 o 
  -7   3   9       57.02       55.47     13.25 o 
  -6   3   9      246.02      257.21     11.47 o 
  -5   3   9       41.35       46.04     10.60 o 
  -4   3   9       79.81       83.23      2.91 o 
  -3   3   9      598.80      635.22     15.08 o 
  -2   3   9        0.02        2.12      1.42 o 
  -1   3   9      180.21      208.59      6.04 o 
   0   3   9      108.17      122.58      4.75 o 
   1   3   9       92.11       92.55      4.61 o 
   2   3   9       64.34       70.75      3.18 o 
   3   3   9      420.46      466.12      9.61 o 
   4   3   9       20.98       22.39      4.43 o 
   5   3   9       31.89       26.71      3.51 o 
   6   3   9       65.98       60.92      3.78 o 
   7   3   9        1.52        1.73      1.65 o 
   8   3   9        3.77        2.34      4.46 o 
   9   3   9        7.68       11.93      5.82 o 
  10   3   9       27.26       24.17      9.33 o 
  11   3   9        1.86        7.56      7.50 o 
  12   3   9        8.48        8.59      8.63 o 
 -12   4   9       13.98       10.62      6.16 o 
 -11   4   9        0.01        2.41      3.93 o 
 -10   4   9        6.73        6.24      5.61 o 
  -9   4   9        0.52        5.05      3.94 o 
  -8   4   9      100.67      135.90     15.52 o 
  -7   4   9      312.64      290.94     13.19 o 
  -6   4   9        8.79       11.57      4.27 o 
  -5   4   9        0.03        3.30      4.27 o 
  -4   4   9       55.01       49.77      9.01 o 
  -3   4   9     1530.69     1517.34     21.29 o 
  -2   4   9     1209.55     1223.67     19.40 o 
  -1   4   9     1518.70     1503.00     35.61 o 
   0   4   9     1657.62     1580.92     19.38 o 
   1   4   9     4716.08     4725.11    119.44 o 
   2   4   9      590.11      512.50     10.10 o 
   3   4   9     2281.69     2371.17     37.43 o 
   4   4   9      303.65      286.95      6.86 o 
   5   4   9      288.16      294.79     14.17 o 
   6   4   9       61.72       54.74     14.42 o 
   7   4   9       22.65       19.67      7.11 o 
   8   4   9       51.76       48.88     12.67 o 
   9   4   9      289.43      294.18     16.94 o 
  10   4   9      744.56      893.00     33.42 o 
  11   4   9       12.29        7.96      3.96 o 
 -12   5   9      338.31      390.43     19.63 o 
 -11   5   9       56.37       58.76     21.39 o 
 -10   5   9       42.66       38.89     14.77 o 
  -9   5   9      819.76      816.57     25.76 o 
  -8   5   9        4.91        6.21      5.10 o 
  -7   5   9       60.55       70.95     14.76 o 
  -6   5   9       90.42      101.77     23.58 o 
  -5   5   9      114.83       95.86     14.30 o 
  -4   5   9       32.45       34.27      2.68 o 
  -3   5   9     2116.54     2138.30     43.41 o 
  -2   5   9      268.88      283.94      9.16 o 
  -1   5   9       68.22       70.91     12.27 o 
   0   5   9      535.39      545.48     11.94 o 
   1   5   9      532.88      630.67     12.11 o 
   2   5   9      133.15      151.50      5.27 o 
   3   5   9       12.72       13.49      4.11 o 
   4   5   9       55.38       54.29      4.44 o 
   5   5   9       24.75       28.10      5.97 o 
   6   5   9     1280.32     1244.58     28.63 o 
   7   5   9      184.53      179.57     21.31 o 
   8   5   9      284.81      290.53     20.73 o 
   9   5   9      102.52       95.23     24.93 o 
  10   5   9      442.02      442.95     24.55 o 
  11   5   9       21.73       18.99      9.65 o 
 -11   6   9       23.04       21.69      8.66 o 
 -10   6   9       41.06       26.10      8.69 o 
  -9   6   9        3.80        8.05      4.06 o 
  -8   6   9       20.24       18.95      5.79 o 
  -7   6   9        0.02        0.60      4.88 o 
  -6   6   9       98.04      118.82     22.67 o 
  -5   6   9       24.23       32.60      8.42 o 
  -4   6   9     2639.28     2683.21     62.74 o 
  -3   6   9      316.96      321.68     12.15 o 
  -2   6   9      627.49      613.85     11.62 o 
  -1   6   9      515.44      515.56     18.02 o 
   0   6   9      156.70      153.10      7.93 o 
   1   6   9       12.50       14.55      3.79 o 
   2   6   9       81.52       72.43      6.48 o 
   3   6   9      246.26      240.98     10.25 o 
   4   6   9        7.59        6.49      2.68 o 
   5   6   9       76.92       72.58      8.88 o 
   6   6   9      280.97      277.78     17.59 o 
   7   6   9      375.88      377.66     20.03 o 
   8   6   9       94.81       93.85     25.34 o 
   9   6   9        0.19        5.60      4.85 o 
  10   6   9        0.77        1.10      3.67 o 
 -10   7   9      256.76      302.36     16.73 o 
  -9   7   9       87.79       97.13     30.27 o 
  -8   7   9      301.25      323.99     16.08 o 
  -7   7   9        4.80        7.83      5.37 o 
  -6   7   9        0.10        4.89      4.11 o 
  -5   7   9       22.15       19.92      6.59 o 
  -4   7   9      236.02      247.74     12.90 o 
  -3   7   9      283.44      297.25     10.95 o 
  -2   7   9     3993.19     3959.94    133.26 o 
  -1   7   9      116.27      110.48      8.22 o 
   0   7   9       96.13       92.42     10.05 o 
   1   7   9      253.21      243.68      9.01 o 
   2   7   9        0.05        2.71      1.95 o 
   3   7   9       15.81       18.05      6.00 o 
   4   7   9        2.34        4.29      2.81 o 
   5   7   9       10.86       13.36      5.53 o 
   6   7   9      232.90      231.67     48.81 o 
   7   7   9      550.57      502.34     22.27 o 
   8   7   9      342.62      348.80     22.46 o 
   9   7   9       67.41       60.32     18.15 o 
  -9   8   9       63.75       66.81     21.01 o 
  -8   8   9       57.53       45.55     15.98 o 
  -7   8   9       38.80       24.05      9.66 o 
  -6   8   9      121.49      108.60     26.18 o 
  -5   8   9        0.11        4.59      3.65 o 
  -4   8   9      339.29      308.17     15.48 o 
  -3   8   9      938.07      941.73     20.37 o 
  -2   8   9       85.94       90.02     10.79 o 
  -1   8   9       24.99       26.52      7.17 o 
   0   8   9       77.71       85.19      9.73 o 
   1   8   9      157.16      136.09      8.68 o 
   2   8   9      244.27      246.20     17.91 o 
   3   8   9      447.31      464.45     19.68 o 
   4   8   9       23.44       26.13      8.43 o 
   5   8   9      232.21      220.31     30.15 o 
   6   8   9      308.83      282.41     28.51 o 
   7   8   9       82.03       65.66     20.79 o 
   8   8   9        5.91        6.96      4.52 o 
   9   8   9       33.84       37.73     17.15 o 
  -8   9   9       44.40       63.81     18.65 o 
  -7   9   9       13.60        4.14      3.79 o 
  -6   9   9     1127.23     1067.91     28.67 o 
  -5   9   9      330.75      276.56     15.87 o 
  -4   9   9       55.03       41.32     13.67 o 
  -3   9   9       13.84       22.88      6.62 o 
  -2   9   9       14.22       13.41      4.33 o 
  -1   9   9       40.79       34.75      9.83 o 
   0   9   9      215.27      202.02     13.87 o 
   1   9   9       99.47      102.00     21.36 o 
   2   9   9        3.93        5.92      4.48 o 
   3   9   9      569.64      531.95     19.74 o 
   4   9   9      457.54      449.26     23.20 o 
   5   9   9      147.16      130.97     35.96 o 
   6   9   9        3.46        4.99      6.01 o 
   7   9   9       35.78       30.07     10.59 o 
  -7  10   9        0.06        1.62      4.57 o 
  -6  10   9       67.92       43.85     14.75 o 
  -5  10   9      251.37      234.64     19.14 o 
  -4  10   9       56.65       57.55     18.97 o 
  -3  10   9      147.86      153.15     18.71 o 
  -2  10   9      146.66      130.62     15.96 o 
  -1  10   9      269.02      261.24     13.82 o 
   0  10   9      370.45      395.27     18.22 o 
   1  10   9      541.26      566.92     20.06 o 
   2  10   9      331.27      325.90     18.46 o 
   3  10   9      375.70      371.55     20.17 o 
   4  10   9        3.60        3.83      5.75 o 
   5  10   9        3.98        9.08      5.97 o 
   6  10   9        0.40        1.79      4.35 o 
  -4  11   9       47.35       40.29     14.61 o 
  -3  11   9        4.47        8.07      7.06 o 
  -2  11   9        3.07        1.41      7.82 o 
  -1  11   9      162.38      117.66     38.05 o 
   0  11   9        0.00        3.84      4.13 o 
   1  11   9        7.24        8.44      5.43 o 
   2  11   9       18.49       11.60      5.23 o 
   3  11   9       27.11       23.32      9.99 o 
   4  11   9        1.43        3.40      5.09 o 
 -13   0  10       17.11       19.05     19.73 o 
 -12   0  10      243.02      260.88     34.27 o 
 -11   0  10      444.47      416.29     27.28 o 
 -10   0  10      377.25      419.22     29.59 o 
  -9   0  10      913.11      915.95     36.47 o 
  -8   0  10      376.95      391.12     15.70 o 
  -7   0  10        1.83        2.63      2.31 o 
  -6   0  10      208.67      202.42      7.63 o 
  -5   0  10      556.44      504.13     15.07 o 
  -4   0  10       46.59       35.50      5.04 o 
  -3   0  10      749.62      820.19     32.87 o 
  -2   0  10     1846.24     2116.54     60.42 o 
  -1   0  10     8198.17     9727.89    166.01 o 
   0   0  10      714.09      839.50     15.54 o 
   1   0  10      684.21      714.62     16.81 o 
   2   0  10     1777.89     1699.41     19.85 o 
   3   0  10        0.50        2.19      2.03 o 
   4   0  10      148.10      121.80      4.51 o 
   5   0  10       71.85       71.47      5.98 o 
   6   0  10       99.04      116.37     13.04 o 
   7   0  10     1524.90     1450.46     40.05 o 
   8   0  10       20.79        7.45      7.02 o 
   9   0  10     2327.16     2167.07     80.43 o 
  10   0  10      449.43      559.82     39.84 o 
  11   0  10      406.45      413.34    113.19 o 
  12   0  10      275.69      306.57     34.82 o 
 -13   1  10       33.02       20.23     10.60 o 
 -12   1  10       65.35       62.63     20.39 o 
 -11   1  10        0.04        2.89      5.34 o 
 -10   1  10        1.11        6.16      7.20 o 
  -9   1  10       22.73       21.32      5.76 o 
  -8   1  10      153.98      162.03      9.37 o 
  -7   1  10      646.77      657.61     11.82 o 
  -6   1  10       21.63       23.54      5.61 o 
  -5   1  10      320.44      297.44      8.15 o 
  -4   1  10       15.62       13.82      3.68 o 
  -3   1  10     1336.79     1315.30     28.22 o 
  -2   1  10      855.73      870.83     11.22 o 
  -1   1  10      812.70      723.71     14.97 o 
   0   1  10      194.54      169.49      4.88 o 
   1   1  10      244.12      297.34      6.39 o 
   2   1  10      597.57      563.74      9.24 o 
   3   1  10        2.43        2.38      1.29 o 
   4   1  10      343.72      343.27      8.46 o 
   5   1  10       31.75       34.90      4.00 o 
   6   1  10      127.34       99.57      7.82 o 
   7   1  10      135.89      130.10      8.50 o 
   8   1  10       85.99       85.20     10.45 o 
   9   1  10        7.14        6.31      5.39 o 
  10   1  10       92.76       72.00     21.62 o 
  11   1  10        0.59        3.91      3.77 o 
  12   1  10       17.44       13.43      8.55 o 
 -12   2  10        5.58        6.97      5.82 o 
 -11   2  10        3.13        4.32      3.12 o 
 -10   2  10        8.01        6.00      4.44 o 
  -9   2  10      140.67      128.67     15.13 o 
  -8   2  10      160.83      154.89     11.02 o 
  -7   2  10       33.65       34.63      9.86 o 
  -6   2  10      110.43      109.12      6.39 o 
  -5   2  10       21.08       25.17      2.91 o 
  -4   2  10      217.52      232.78      6.71 o 
  -3   2  10       15.48       16.94      4.25 o 
  -2   2  10      532.11      551.49      9.92 o 
  -1   2  10        1.17        5.00      1.80 o 
   0   2  10        2.14        2.02      1.67 o 
   1   2  10      477.23      554.24      9.62 o 
   2   2  10      178.84      168.84      4.40 o 
   3   2  10       76.75       56.04      4.85 o 
   4   2  10      457.00      444.77     10.48 o 
   5   2  10      391.15      379.48      8.41 o 
   6   2  10        0.08        2.68      1.26 o 
   7   2  10        6.04        5.51      2.36 o 
   8   2  10      561.68      536.27     15.83 o 
   9   2  10      259.65      260.84     25.69 o 
  10   2  10       76.14       72.56     24.94 o 
  11   2  10      253.20      236.84     25.49 o 
  12   2  10      257.31      292.15     20.58 o 
 -12   3  10       71.89       53.18     23.63 o 
 -11   3  10       28.27       27.44      9.26 o 
 -10   3  10        1.91        1.33      5.04 o 
  -9   3  10       61.86       63.36     16.02 o 
  -8   3  10      204.31      227.94     14.35 o 
  -7   3  10      260.68      235.90     12.27 o 
  -6   3  10      144.63      145.07     12.53 o 
  -5   3  10     2653.25     2602.69     51.61 o 
  -4   3  10     3084.25     3246.67     47.34 o 
  -3   3  10     2039.45     1904.79     23.36 o 
  -2   3  10     1314.60     1241.87     22.32 o 
  -1   3  10     1959.69     1987.67     44.28 o 
   0   3  10      880.33      858.03     12.45 o 
   1   3  10        4.97       16.73      3.53 o 
   2   3  10      132.88      149.73      4.91 o 
   3   3  10       12.21       15.01      2.55 o 
   4   3  10     1251.98     1201.64     18.39 o 
   5   3  10     1529.88     1439.53     46.30 o 
   6   3  10      565.01      579.61     14.74 o 
   7   3  10       64.73       67.41     16.13 o 
   8   3  10       86.43      102.93     16.58 o 
   9   3  10        7.05        9.91      5.15 o 
  10   3  10        0.04        3.32      6.16 o 
  11   3  10        1.44        1.48      5.76 o 
 -12   4  10       32.39       35.97     12.58 o 
 -11   4  10       16.14       24.21      8.04 o 
 -10   4  10       36.72       33.70     10.32 o 
  -9   4  10      147.40      129.52     14.82 o 
  -8   4  10      366.35      352.30     15.62 o 
  -7   4  10       19.14       21.58      6.11 o 
  -6   4  10       41.50       43.66     10.38 o 
  -5   4  10      731.44      731.32     18.60 o 
  -4   4  10       30.36       25.76      2.39 o 
  -3   4  10     1163.80     1129.33     26.12 o 
  -2   4  10        8.25        9.91      2.86 o 
  -1   4  10       15.76       16.47      5.04 o 
   0   4  10      552.78      586.74     13.73 o 
   1   4  10      538.76      610.59     11.60 o 
   2   4  10      262.06      263.73      7.49 o 
   3   4  10        0.63        4.64      1.53 o 
   4   4  10      192.62      171.35      7.69 o 
   5   4  10      654.63      695.04     24.80 o 
   6   4  10      148.66      152.98     17.69 o 
   7   4  10       68.43       78.87     18.24 o 
   8   4  10       34.90       39.46      8.63 o 
   9   4  10       61.66       60.67     19.07 o 
  10   4  10      239.56      284.68     23.36 o 
  11   4  10       16.11        8.12      6.30 o 
 -11   5  10        4.02        2.65      4.05 o 
 -10   5  10       46.47       28.14     11.06 o 
  -9   5  10       82.24       63.65     20.04 o 
  -8   5  10      349.43      285.67     13.68 o 
  -7   5  10      184.46      173.15     12.81 o 
  -6   5  10      170.30      161.52     13.67 o 
  -5   5  10      592.22      554.23     17.91 o 
  -4   5  10       50.25       48.52      2.89 o 
  -3   5  10     5406.44     5479.97     38.39 o 
  -2   5  10     1234.55     1167.62     18.25 o 
  -1   5  10      378.86      353.02     10.93 o 
   0   5  10      508.89      487.66     15.61 o 
   1   5  10     1397.58     1490.31     19.67 o 
   2   5  10       31.36       32.97      7.23 o 
   3   5  10      188.18      179.54      7.72 o 
   4   5  10      988.28      991.28     21.55 o 
   5   5  10       12.68       10.03      5.43 o 
   6   5  10     2555.41     2759.96    110.62 o 
   7   5  10        0.12        3.07      4.12 o 
   8   5  10      110.46      112.90     27.80 o 
   9   5  10       56.99       60.02     17.78 o 
  10   5  10       47.57       42.24     16.99 o 
  11   5  10        0.58        4.99      8.66 o 
 -11   6  10       67.79       42.37     19.46 o 
 -10   6  10       34.13       20.50      7.76 o 
  -9   6  10       18.33       12.06      5.45 o 
  -8   6  10        5.27       10.44      5.38 o 
  -7   6  10      278.67      272.00     17.36 o 
  -6   6  10      411.85      416.60     16.14 o 
  -5   6  10      131.34      121.33     15.70 o 
  -4   6  10        7.44       10.23      3.64 o 
  -3   6  10       21.77       20.21      5.03 o 
  -2   6  10      212.75      204.09      8.66 o 
  -1   6  10      124.88      131.36     22.95 o 
   0   6  10       44.46       42.34      9.08 o 
   1   6  10       25.01       26.91      4.28 o 
   2   6  10        0.46        3.08      3.10 o 
   3   6  10       35.09       42.45     12.34 o 
   4   6  10       65.35       62.15     14.15 o 
   5   6  10      281.99      303.34     17.05 o 
   6   6  10      179.70      196.72     35.67 o 
   7   6  10      319.77      338.75     31.30 o 
   8   6  10      107.09      116.23     30.50 o 
   9   6  10      383.12      456.30     20.69 o 
  10   6  10      288.82      287.71     23.76 o 
 -10   7  10       10.29       22.11     10.52 o 
  -9   7  10       81.47       79.78     25.02 o 
  -8   7  10        1.80        3.08      4.60 o 
  -7   7  10       58.00       60.69     16.26 o 
  -6   7  10      359.71      373.94     16.68 o 
  -5   7  10       61.44       57.11     13.17 o 
  -4   7  10       13.23       12.89      4.22 o 
  -3   7  10        1.34        2.50      1.80 o 
  -2   7  10      484.13      520.49     13.99 o 
  -1   7  10       79.75       74.82      7.50 o 
   0   7  10      537.47      527.78     14.86 o 
   1   7  10       59.67       68.01      7.10 o 
   2   7  10        0.98        3.72      4.20 o 
   3   7  10       45.52       44.90     14.85 o 
   4   7  10       64.71       64.36      9.91 o 
   5   7  10      152.82      166.83     29.32 o 
   6   7  10       17.01       18.12      7.23 o 
   7   7  10       28.36       23.22      8.75 o 
   8   7  10       30.83       38.16     11.57 o 
   9   7  10      148.21      163.16     16.75 o 
  -9   8  10        0.49        1.84      6.66 o 
  -8   8  10       81.26       71.39     25.71 o 
  -7   8  10      222.35      213.97     19.49 o 
  -6   8  10        5.03       10.43      5.44 o 
  -5   8  10        1.22        6.28      5.51 o 
  -4   8  10       25.86       28.99      9.43 o 
  -3   8  10        1.81        6.28      2.53 o 
  -2   8  10       26.41       23.56      6.12 o 
  -1   8  10       30.45       31.20      7.88 o 
   0   8  10       23.72       17.93      4.85 o 
   1   8  10        0.33        4.68      4.75 o 
   2   8  10       10.29       11.35      4.97 o 
   3   8  10      211.54      182.79     13.72 o 
   4   8  10      141.98      156.85     26.82 o 
   5   8  10       10.19       15.45      4.81 o 
   6   8  10       46.78       42.22     13.10 o 
   7   8  10      173.83      196.18     23.80 o 
   8   8  10      187.14      224.33     22.47 o 
  -8   9  10      300.43      317.92     19.09 o 
  -7   9  10      634.75      643.03     22.33 o 
  -6   9  10      145.61      114.09     31.03 o 
  -5   9  10      388.31      383.20     19.85 o 
  -4   9  10      235.81      289.51     17.65 o 
  -3   9  10        3.96        6.43      4.19 o 
  -2   9  10      300.66      313.62     15.27 o 
  -1   9  10      126.90      133.40     12.62 o 
   0   9  10      130.29      125.70     30.42 o 
   1   9  10       85.70       76.06     18.99 o 
   2   9  10        6.55        5.18      5.24 o 
   3   9  10      427.70      380.24     16.54 o 
   4   9  10      200.36      192.21     44.12 o 
   5   9  10        2.93       11.26      8.07 o 
   6   9  10        1.17        3.90      5.03 o 
   7   9  10       62.77       39.44     16.95 o 
  -6  10  10        7.76        4.52      4.12 o 
  -5  10  10       71.36       56.57     16.49 o 
  -4  10  10       62.89       58.97     20.80 o 
  -3  10  10        3.78        5.01      5.10 o 
  -2  10  10       14.92       18.93      7.25 o 
  -1  10  10        8.38       13.57      4.66 o 
   0  10  10        2.90        5.83      3.78 o 
   1  10  10        0.43        4.03      4.29 o 
   2  10  10        3.65        7.33      5.71 o 
   3  10  10       10.11        5.42      4.29 o 
   4  10  10      132.24      129.74     28.46 o 
   5  10  10       48.76       38.48     12.18 o 
  -4  11  10      199.77      228.17     20.19 o 
  -3  11  10      281.14      330.26     19.44 o 
  -2  11  10      235.10      289.84     19.97 o 
  -1  11  10      137.17      142.32     20.31 o 
   0  11  10        1.44        3.47      4.77 o 
   1  11  10       54.04       41.40     17.13 o 
   2  11  10      729.21      689.92     25.56 o 
   3  11  10      490.94      488.54     20.64 o 
 -12   1  11       33.86       18.86      8.60 o 
 -11   1  11      399.41      411.57     23.63 o 
 -10   1  11       46.89       49.51     13.94 o 
  -9   1  11        1.21        3.91      4.77 o 
  -8   1  11      352.85      339.11     13.24 o 
  -7   1  11     1264.96     1353.44     31.59 o 
  -6   1  11      513.58      496.28     12.86 o 
  -5   1  11       20.88       28.48      4.26 o 
  -4   1  11        5.41        8.82      2.57 o 
  -3   1  11        1.96        7.73      2.15 o 
  -2   1  11      799.60      842.26     12.24 o 
  -1   1  11      217.16      226.76      7.10 o 
   0   1  11      174.05      175.00      5.96 o 
   1   1  11       13.55       13.63      2.96 o 
   2   1  11      527.75      486.40      8.02 o 
   3   1  11     2874.39     2761.41     30.65 o 
   4   1  11     2986.11     2968.81     37.09 o 
   5   1  11      961.73      927.47     15.47 o 
   6   1  11     1240.00     1277.01     23.34 o 
   7   1  11      893.77      905.74     17.06 o 
   8   1  11      108.06      141.09     15.74 o 
   9   1  11       34.15       42.20     10.24 o 
  10   1  11        4.18        4.39      5.99 o 
  11   1  11       52.07       45.02     21.32 o 
 -12   2  11      101.31       71.21     31.72 o 
 -11   2  11        7.10        9.99      6.81 o 
 -10   2  11       47.56       55.26     10.58 o 
  -9   2  11       87.49       87.53     11.98 o 
  -8   2  11      380.60      394.15     14.25 o 
  -7   2  11      713.44      717.51     20.73 o 
  -6   2  11      809.25      779.84     13.81 o 
  -5   2  11       60.81       53.65      3.33 o 
  -4   2  11     1341.63     1271.95     30.89 o 
  -3   2  11      155.70      140.56      6.09 o 
  -2   2  11      451.58      491.82     10.08 o 
  -1   2  11       85.93       79.98      4.86 o 
   0   2  11       55.24       56.34      5.04 o 
   1   2  11       38.12       30.73      6.34 o 
   2   2  11      299.21      279.25      7.40 o 
   3   2  11     1355.72     1296.35     16.30 o 
   4   2  11      675.93      649.12     37.22 o 
   5   2  11     2071.93     1923.91     64.34 o 
   6   2  11       14.10       19.86      6.43 o 
   7   2  11      100.72       74.29      6.77 o 
   8   2  11       71.00       57.85     13.94 o 
   9   2  11       23.70       28.32     10.35 o 
  10   2  11        0.31        6.97      5.81 o 
  11   2  11       56.46       32.90     10.47 o 
 -12   3  11        8.36        8.41      6.83 o 
 -11   3  11       90.38       71.63     22.51 o 
 -10   3  11       34.60       40.84     12.07 o 
  -9   3  11      191.30      186.34     14.87 o 
  -8   3  11       62.61       66.55     14.88 o 
  -7   3  11       47.78       50.06     12.53 o 
  -6   3  11      194.41      211.54     11.52 o 
  -5   3  11       27.83       29.10      8.30 o 
  -4   3  11       80.46       89.48      5.10 o 
  -3   3  11      220.37      206.60      7.21 o 
  -2   3  11       49.68       60.03      5.13 o 
  -1   3  11      260.74      266.56      9.39 o 
   0   3  11       84.08       96.65      5.68 o 
   1   3  11        7.15       13.07      2.98 o 
   2   3  11      386.41      390.92      9.01 o 
   3   3  11        2.23        5.08      1.57 o 
   4   3  11      178.10      179.36      6.40 o 
   5   3  11      345.30      335.03      9.30 o 
   6   3  11      351.54      336.18     10.13 o 
   7   3  11       55.06       45.81     10.87 o 
   8   3  11       66.25       52.16     13.25 o 
   9   3  11        8.88       15.50      7.21 o 
  10   3  11        3.90        4.25      4.91 o 
  11   3  11       93.37       88.40     34.41 o 
 -12   4  11        0.20        9.47      6.30 o 
 -11   4  11       42.32       32.88     10.84 o 
 -10   4  11      267.17      294.96     17.55 o 
  -9   4  11      583.82      617.27     22.37 o 
  -8   4  11     1219.47     1184.79     35.73 o 
  -7   4  11      904.55      954.11     24.48 o 
  -6   4  11        3.48        4.08      4.78 o 
  -5   4  11     1647.91     1624.47     36.64 o 
  -4   4  11      250.46      252.90      8.06 o 
  -3   4  11     1935.87     2019.85     26.28 o 
  -2   4  11      187.65      169.09      7.09 o 
  -1   4  11       63.84       67.69      9.12 o 
   0   4  11      626.45      627.13     13.41 o 
   1   4  11      675.16      636.94     17.66 o 
   2   4  11       88.49       74.88      4.34 o 
   3   4  11      123.30      116.04      4.51 o 
   4   4  11     1371.71     1411.04     31.54 o 
   5   4  11        0.77        7.31      5.32 o 
   6   4  11     1909.42     1943.32     49.48 o 
   7   4  11      149.96      148.42     16.64 o 
   8   4  11        1.59        3.33      4.60 o 
   9   4  11       35.19       23.42      9.54 o 
  10   4  11        2.07        0.27      4.80 o 
  11   4  11        5.03        8.18      6.21 o 
 -11   5  11       41.73       40.08     16.92 o 
 -10   5  11      116.48      115.46     18.99 o 
  -9   5  11        1.15        3.88      4.42 o 
  -8   5  11      166.40      161.89     15.43 o 
  -7   5  11       90.42       96.29     22.84 o 
  -6   5  11       50.78       52.41     12.42 o 
  -5   5  11      380.13      353.53     13.66 o 
  -4   5  11     1401.71     1275.04     59.88 o 
  -3   5  11     1148.64     1136.95     21.47 o 
  -2   5  11       58.60       52.04      5.18 o 
  -1   5  11       73.37       74.05     11.11 o 
   0   5  11       73.58       61.12      6.68 o 
   1   5  11        0.52        1.94      1.89 o 
   2   5  11      153.49      139.19      5.15 o 
   3   5  11      406.95      384.80     12.59 o 
   4   5  11      286.53      264.62      8.34 o 
   5   5  11     1758.29     1768.68     39.23 o 
   6   5  11      184.76      162.43     18.92 o 
   7   5  11      447.74      473.50     23.73 o 
   8   5  11      104.64      112.09     16.24 o 
   9   5  11       42.47       46.29     16.04 o 
  10   5  11        6.22       12.79      7.36 o 
 -10   6  11      254.62      265.71     15.40 o 
  -9   6  11        7.03        3.49      5.44 o 
  -8   6  11      517.66      554.14     20.74 o 
  -7   6  11      185.63      195.55     23.65 o 
  -6   6  11       14.17       18.62      6.30 o 
  -5   6  11      196.65      225.65     14.76 o 
  -4   6  11       69.34       71.13     16.78 o 
  -3   6  11      294.00      310.51      9.79 o 
  -2   6  11      166.16      171.96      9.41 o 
  -1   6  11        1.35        4.76      2.94 o 
   0   6  11      337.34      355.10     11.62 o 
   1   6  11      402.25      401.61     11.19 o 
   2   6  11       61.42       54.50      5.03 o 
   3   6  11        2.37        2.99      2.13 o 
   4   6  11      154.34      132.63     10.98 o 
   5   6  11        1.04        6.34      5.27 o 
   6   6  11       15.42       20.62      7.83 o 
   7   6  11        1.42        2.92      5.59 o 
   8   6  11       22.06       15.38      5.47 o 
   9   6  11      127.20      131.69     29.85 o 
  10   6  11       47.56       40.56     18.02 o 
 -10   7  11        6.57        5.78      4.95 o 
  -9   7  11      276.08      270.98     15.70 o 
  -8   7  11       52.66       62.47     18.65 o 
  -7   7  11      105.61      119.42     26.00 o 
  -6   7  11      246.91      229.80     16.63 o 
  -5   7  11      113.27      130.47     18.42 o 
  -4   7  11      103.56      103.21     23.64 o 
  -3   7  11      152.32      154.26     10.12 o 
  -2   7  11       10.06       11.11      4.06 o 
  -1   7  11      167.86      163.16     14.41 o 
   0   7  11      101.78      104.16     10.48 o 
   1   7  11      320.70      330.07     11.20 o 
   2   7  11      257.95      261.34     17.79 o 
   3   7  11      721.82      753.49     20.34 o 
   4   7  11      780.06      784.85     35.87 o 
   5   7  11      369.94      406.37     19.91 o 
   6   7  11      730.38      839.33     29.69 o 
   7   7  11      218.88      227.81     28.03 o 
   8   7  11       83.34       81.55     27.81 o 
   9   7  11      227.32      235.09     18.35 o 
  -9   8  11       20.32       20.06     10.16 o 
  -8   8  11       24.79       29.07     10.68 o 
  -7   8  11      170.41      177.93     13.12 o 
  -6   8  11      186.36      191.30     18.53 o 
  -5   8  11       30.49       20.22      7.49 o 
  -4   8  11      193.99      193.26     14.29 o 
  -3   8  11      190.81      198.15     19.83 o 
  -2   8  11      218.30      204.28     12.49 o 
  -1   8  11       25.38       24.34      6.86 o 
   0   8  11       82.43       75.65      9.46 o 
   1   8  11        0.27        5.37      4.52 o 
   2   8  11      331.27      331.73     17.65 o 
   3   8  11       74.61       73.08     16.83 o 
   4   8  11       44.57       45.62     12.85 o 
   5   8  11      209.17      225.37     29.40 o 
   6   8  11        2.07        5.47      5.28 o 
   7   8  11       21.40       24.04      9.49 o 
   8   8  11        9.92       10.40      4.37 o 
  -7   9  11        0.42        5.44      6.01 o 
  -6   9  11      195.62      255.45     26.62 o 
  -5   9  11       20.32       19.05      7.62 o 
  -4   9  11       45.30       47.12     12.96 o 
  -3   9  11        6.51        4.84      5.07 o 
  -2   9  11      148.27      144.42     17.49 o 
  -1   9  11        1.43        4.81      4.72 o 
   0   9  11       29.22       25.70      8.39 o 
   1   9  11        0.04        4.14      6.73 o 
   2   9  11      123.11      126.79     25.67 o 
   3   9  11        9.31        8.74      5.37 o 
   4   9  11      637.02      644.48     26.27 o 
   5   9  11      362.75      415.19     26.21 o 
   6   9  11       96.02      105.35     36.02 o 
   7   9  11       63.31       59.44     20.18 o 
  -6  10  11       82.25       70.20     24.19 o 
  -5  10  11       72.85       75.18     26.79 o 
  -4  10  11      122.35      129.46     18.98 o 
  -3  10  11       29.32       24.60     10.06 o 
  -2  10  11       18.36       16.46      7.84 o 
  -1  10  11        2.87        5.71      5.41 o 
   0  10  11       17.99       24.50      8.97 o 
   1  10  11      119.72      120.14     19.29 o 
   2  10  11      104.10      100.37     17.36 o 
   3  10  11        2.03        5.00      6.33 o 
   4  10  11       35.45       27.56     13.32 o 
   5  10  11      177.73      169.37     18.66 o 
  -3  11  11       13.01       15.97      8.95 o 
  -2  11  11      112.24       87.88     37.86 o 
  -1  11  11       22.83       30.46     11.65 o 
   0  11  11       22.68       19.21      8.23 o 
   1  11  11       50.00       42.20     18.04 o 
   2  11  11      456.79      409.31     19.36 o 
 -12   0  12       47.34       56.31     23.93 o 
 -11   0  12      350.62      352.45     27.19 o 
 -10   0  12      365.76      367.75     28.17 o 
  -9   0  12      188.40      172.97     59.06 o 
  -8   0  12      193.46      221.18     11.72 o 
  -7   0  12      390.41      371.48     16.63 o 
  -6   0  12       25.04       26.18      9.75 o 
  -5   0  12       11.59       15.50      6.80 o 
  -4   0  12      124.38      111.71     10.83 o 
  -3   0  12      829.36      837.24     24.46 o 
  -2   0  12      221.11      175.23      9.67 o 
  -1   0  12      634.05      592.23     17.85 o 
   0   0  12     3578.61     3650.36     64.34 o 
   1   0  12     6264.91     6229.77    124.77 o 
   2   0  12     1133.09     1189.73     42.45 o 
   3   0  12     1577.04     1549.17     31.23 o 
   4   0  12     3578.04     3768.97     52.89 o 
   5   0  12      244.94      255.31     15.58 o 
   6   0  12      335.82      360.99     20.60 o 
   7   0  12       48.60       59.56     23.58 o 
   8   0  12      106.63       76.99     24.87 o 
   9   0  12      598.41      556.23     26.12 o 
  10   0  12      508.19      572.54     46.47 o 
  11   0  12      110.33       96.48     45.03 o 
 -12   1  12      138.95      114.62     44.51 o 
 -11   1  12       69.34       61.41     23.90 o 
 -10   1  12       26.23       35.22      9.91 o 
  -9   1  12      121.18      127.70     12.30 o 
  -8   1  12       69.74       64.47     10.17 o 
  -7   1  12       50.14       52.93      7.02 o 
  -6   1  12       24.09       19.03      5.74 o 
  -5   1  12       72.51       64.22      6.47 o 
  -4   1  12      106.30      112.28      7.82 o 
  -3   1  12      716.47      748.89     16.21 o 
  -2   1  12        7.10        6.65      2.82 o 
  -1   1  12        7.59        4.66      2.30 o 
   0   1  12      563.87      548.60     10.96 o 
   1   1  12      393.84      403.42     10.68 o 
   2   1  12       54.63       43.80      4.45 o 
   3   1  12      114.12      108.17      5.10 o 
   4   1  12       10.55        8.45      3.16 o 
   5   1  12      175.06      168.80      7.06 o 
   6   1  12        4.27        6.47      2.96 o 
   7   1  12       52.65       39.58     12.62 o 
   8   1  12        2.23        2.26      4.16 o 
   9   1  12       10.04       10.58      9.15 o 
  10   1  12       28.11       22.04      8.35 o 
  11   1  12      124.63      117.50     41.57 o 
 -12   2  12      424.94      452.45     24.80 o 
 -11   2  12       84.96       85.44     28.38 o 
 -10   2  12       23.93       15.69      6.62 o 
  -9   2  12        1.34        2.00      2.92 o 
  -8   2  12       31.65       40.02     10.12 o 
  -7   2  12       89.92       86.53     20.67 o 
  -6   2  12      142.74      141.74      6.04 o 
  -5   2  12     1063.95      991.80     14.83 o 
  -4   2  12      402.20      378.35      8.77 o 
  -3   2  12      446.65      486.88     12.17 o 
  -2   2  12     3781.55     4034.91    107.25 o 
  -1   2  12      208.22      171.43      8.33 o 
   0   2  12     1083.25     1155.09     24.09 o 
   1   2  12     1393.36     1280.31     24.08 o 
   2   2  12      116.64      115.77      4.58 o 
   3   2  12     1197.38     1140.82     36.15 o 
   4   2  12      295.48      284.97      9.13 o 
   5   2  12     1557.11     1635.40     30.89 o 
   6   2  12      104.44       92.85      7.74 o 
   7   2  12      612.10      513.92     14.48 o 
   8   2  12        5.29       13.34      7.98 o 
   9   2  12      302.43      283.29     33.56 o 
  10   2  12       91.10       92.93     35.56 o 
  11   2  12       71.84       61.85     26.53 o 
 -12   3  12      550.63      641.46     26.67 o 
 -11   3  12      456.15      515.77     23.57 o 
 -10   3  12      338.07      345.61     17.37 o 
  -9   3  12       34.18       46.44     11.01 o 
  -8   3  12      382.10      381.09     15.66 o 
  -7   3  12      159.05      173.69     12.80 o 
  -6   3  12       88.99       83.23     20.21 o 
  -5   3  12     2157.19     2143.04     40.09 o 
  -4   3  12       11.58       15.15      3.97 o 
  -3   3  12     2290.06     2429.29     44.33 o 
  -2   3  12      329.57      286.48      9.30 o 
  -1   3  12      378.33      345.89     10.92 o 
   0   3  12      522.07      545.75     13.24 o 
   1   3  12      839.36      853.47     14.16 o 
   2   3  12      155.24      144.97      4.75 o 
   3   3  12       35.23       33.59      3.10 o 
   4   3  12     1279.03     1194.02     45.33 o 
   5   3  12      745.71      757.36     16.17 o 
   6   3  12      248.28      230.15     15.29 o 
   7   3  12      287.81      216.89     16.19 o 
   8   3  12       39.61       39.94     19.67 o 
   9   3  12       16.95       15.35      8.58 o 
  10   3  12      215.17      251.56     20.89 o 
  11   3  12      333.02      390.02     22.72 o 
 -11   4  12       97.43       70.74     14.38 o 
 -10   4  12      106.54       95.97     24.42 o 
  -9   4  12        9.39       10.54      4.63 o 
  -8   4  12        4.41        2.83      6.36 o 
  -7   4  12        5.87        6.67      4.11 o 
  -6   4  12       56.14       46.47     14.36 o 
  -5   4  12      261.21      248.45     13.09 o 
  -4   4  12      388.13      378.78      8.25 o 
  -3   4  12       19.33       25.79      6.63 o 
  -2   4  12        3.06        1.98      2.03 o 
  -1   4  12      380.53      375.15     11.30 o 
   0   4  12      150.40      129.63      7.42 o 
   1   4  12      199.33      162.74      6.42 o 
   2   4  12      376.58      355.41      8.25 o 
   3   4  12       60.83       56.09      3.61 o 
   4   4  12        0.16        1.57      1.69 o 
   5   4  12      343.78      330.16     17.31 o 
   6   4  12      105.55      101.23     22.53 o 
   7   4  12      144.04      157.53     29.10 o 
   8   4  12      139.92      137.47     33.95 o 
   9   4  12       17.48       20.05      8.72 o 
  10   4  12       23.16       13.88      5.83 o 
 -11   5  12       66.86       57.98     19.21 o 
 -10   5  12      230.31      233.78     17.15 o 
  -9   5  12      229.84      272.70     26.23 o 
  -8   5  12       70.06       94.16     18.99 o 
  -7   5  12       17.88       18.80      6.64 o 
  -6   5  12       55.21       59.01     14.30 o 
  -5   5  12      122.93      119.89     13.13 o 
  -4   5  12     1098.15     1076.56     18.33 o 
  -3   5  12       56.56       44.17      5.08 o 
  -2   5  12      339.72      327.45     11.56 o 
  -1   5  12      499.18      514.93     13.48 o 
   0   5  12      316.68      302.05     10.73 o 
   1   5  12      208.35      195.23      7.49 o 
   2   5  12       10.77       10.26      3.08 o 
   3   5  12       10.47       14.38      4.02 o 
   4   5  12       89.67       93.62     13.65 o 
   5   5  12      155.48      141.17     28.64 o 
   6   5  12       11.10        8.24      6.03 o 
   7   5  12       22.10       25.26      7.98 o 
   8   5  12        5.51        7.57      4.62 o 
   9   5  12       33.36       23.88      9.13 o 
  10   5  12       69.74       58.66     30.51 o 
 -10   6  12        0.66        4.00      5.14 o 
  -9   6  12      105.46       87.92     28.80 o 
  -8   6  12       12.67       12.84      6.06 o 
  -7   6  12       10.48       11.68      4.49 o 
  -6   6  12        4.66        8.49      5.02 o 
  -5   6  12       40.60       31.95      8.91 o 
  -4   6  12        8.56       11.98      4.45 o 
  -3   6  12       19.05       18.25      5.38 o 
  -2   6  12      208.47      213.97     10.60 o 
  -1   6  12     1686.84     1745.26     63.63 o 
   0   6  12      621.60      663.33     16.02 o 
   1   6  12     1146.76     1177.35     23.42 o 
   2   6  12      181.95      194.89     15.04 o 
   3   6  12      543.29      544.40     16.77 o 
   4   6  12      427.13      445.62     22.16 o 
   5   6  12      305.06      325.84     20.28 o 
   6   6  12       24.12       28.52     10.42 o 
   7   6  12      130.73      124.90     25.96 o 
   8   6  12      199.41      212.97     19.80 o 
   9   6  12       22.47       19.73      9.11 o 
  -9   7  12       36.89       20.52      8.56 o 
  -8   7  12       15.19       16.94      9.18 o 
  -7   7  12      120.44      132.63     34.24 o 
  -6   7  12        0.01        5.19      5.55 o 
  -5   7  12      105.18      128.34     28.89 o 
  -4   7  12      276.95      300.69     17.19 o 
  -3   7  12      184.47      185.55     17.14 o 
  -2   7  12        0.89        3.48      2.71 o 
  -1   7  12      769.14      799.82     19.26 o 
   0   7  12      345.43      336.89     12.26 o 
   1   7  12        0.03        1.43      4.43 o 
   2   7  12      109.14      114.55     22.25 o 
   3   7  12        2.49        2.35      3.23 o 
   4   7  12       68.16       75.93     18.54 o 
   5   7  12       61.15       48.27     14.73 o 
   6   7  12       12.88       13.50      8.21 o 
   7   7  12        4.64        7.90      7.44 o 
   8   7  12       88.39       67.28     27.67 o 
  -8   8  12        1.02        4.35      5.17 o 
  -7   8  12       17.03       13.34      5.52 o 
  -6   8  12       74.11       54.00     15.22 o 
  -5   8  12       15.89       13.88      6.93 o 
  -4   8  12      293.05      279.12     17.58 o 
  -3   8  12      399.33      423.20     18.42 o 
  -2   8  12       22.81       31.91      8.26 o 
  -1   8  12      218.92      246.97     13.14 o 
   0   8  12      304.40      295.24     15.56 o 
   1   8  12      133.50      146.83     27.09 o 
   2   8  12      177.68      172.33     19.92 o 
   3   8  12      306.94      346.10     24.36 o 
   4   8  12      164.33      152.87     35.00 o 
   5   8  12       16.44       17.71      8.49 o 
   6   8  12        3.52        4.20      4.90 o 
   7   8  12        1.33        3.90      7.74 o 
  -7   9  12      323.56      342.56     19.44 o 
  -6   9  12      107.22      139.20     35.15 o 
  -5   9  12       12.05       13.38      7.43 o 
  -4   9  12      135.15      119.54     28.77 o 
  -3   9  12       48.72       44.89     13.66 o 
  -2   9  12       23.94       27.29     10.25 o 
  -1   9  12      424.96      425.85     16.36 o 
   0   9  12       62.55       75.27     18.94 o 
   1   9  12       27.93       31.84      8.10 o 
   2   9  12      176.66      163.26     32.41 o 
   3   9  12       81.68       57.35     16.24 o 
   4   9  12        5.21        5.63      6.14 o 
   5   9  12       14.32       18.44      7.60 o 
   6   9  12      100.22       73.13     30.35 o 
  -5  10  12        2.10        4.03      4.87 o 
  -4  10  12        9.43        8.73      5.75 o 
  -3  10  12        8.34       16.23      7.02 o 
  -2  10  12       28.11       28.44     13.83 o 
  -1  10  12        8.15        7.24      7.55 o 
   0  10  12       16.40       15.32      6.33 o 
   1  10  12       19.25        7.29      6.91 o 
   2  10  12       12.02        7.89      5.74 o 
   3  10  12       22.20       11.96      7.14 o 
   4  10  12        4.34        4.09      5.64 o 
 -12   1  13       10.88        5.61      7.19 o 
 -11   1  13        0.42        1.36      6.55 o 
 -10   1  13       55.61       72.24     21.93 o 
  -9   1  13       23.98       23.26      7.06 o 
  -8   1  13      171.70      155.07     12.41 o 
  -7   1  13     2233.02     2240.03     68.67 o 
  -6   1  13      190.79      180.05      8.78 o 
  -5   1  13      914.77      840.94     27.78 o 
  -4   1  13      942.92      886.42     23.50 o 
  -3   1  13      559.00      486.96     12.64 o 
  -2   1  13      352.02      318.72     10.68 o 
  -1   1  13      258.55      231.39      9.86 o 
   0   1  13      198.27      175.65      7.54 o 
   1   1  13        5.79        6.04      2.39 o 
   2   1  13      151.24      148.59      6.54 o 
   3   1  13      114.58      114.47      5.23 o 
   4   1  13      103.95      108.05      5.09 o 
   5   1  13       38.57       39.83     10.41 o 
   6   1  13      107.61      105.12      7.64 o 
   7   1  13      331.19      324.33     14.53 o 
   8   1  13      354.26      372.21     17.37 o 
   9   1  13      243.23      245.62     17.66 o 
  10   1  13       97.73      104.49     30.56 o 
  11   1  13       18.34       19.38     11.36 o 
 -12   2  13      123.62      112.98     41.66 o 
 -11   2  13       39.69       38.28     14.76 o 
 -10   2  13        1.95        5.14      7.42 o 
  -9   2  13        1.68        3.65      2.89 o 
  -8   2  13       91.17       93.06     11.26 o 
  -7   2  13      695.21      683.68     19.95 o 
  -6   2  13       66.32       56.67      6.79 o 
  -5   2  13     3368.88     3264.51     75.40 o 
  -4   2  13       47.90       59.34      9.01 o 
  -3   2  13     1290.38     1348.09     39.02 o 
  -2   2  13      159.49      136.27      7.82 o 
  -1   2  13       42.77       47.90      6.95 o 
   0   2  13        2.70        3.25      3.07 o 
   1   2  13      318.26      320.05      7.69 o 
   2   2  13       36.05       34.45      8.04 o 
   3   2  13      378.93      326.60      8.52 o 
   4   2  13      868.14      856.17     19.83 o 
   5   2  13      995.71      977.83     19.02 o 
   6   2  13       39.78       57.38      5.77 o 
   7   2  13      716.90      684.70     27.84 o 
   8   2  13      344.12      343.86     19.51 o 
   9   2  13      443.24      500.26     23.42 o 
  10   2  13      433.57      481.77     23.40 o 
  11   2  13      114.01       76.99     51.50 o 
 -11   3  13        4.96        5.04      6.82 o 
 -10   3  13        0.82        1.22      8.32 o 
  -9   3  13        4.00        5.90      4.60 o 
  -8   3  13        0.09        5.42      6.89 o 
  -7   3  13       40.18       40.24     10.67 o 
  -6   3  13      212.52      234.79     12.32 o 
  -5   3  13     1878.29     1834.18     32.53 o 
  -4   3  13       83.23       77.42      6.09 o 
  -3   3  13       65.13       63.94      7.88 o 
  -2   3  13       33.41       35.11      8.67 o 
  -1   3  13       25.97       31.40      7.09 o 
   0   3  13       49.94       42.06      9.43 o 
   1   3  13        5.56        8.30      2.90 o 
   2   3  13       61.12       63.43      4.77 o 
   3   3  13      333.39      318.37     10.44 o 
   4   3  13     1606.94     1602.33     41.51 o 
   5   3  13      100.82       93.76      8.31 o 
   6   3  13       26.19       34.18     12.31 o 
   7   3  13       76.28       68.27     16.89 o 
   8   3  13       24.62       18.51      7.00 o 
   9   3  13        7.13        3.83      6.69 o 
  10   3  13        2.18        2.95      9.71 o 
 -11   4  13       33.62       34.56     14.71 o 
 -10   4  13        1.76        5.67      5.74 o 
  -9   4  13        0.89        4.16      3.90 o 
  -8   4  13        4.55        5.77      5.14 o 
  -7   4  13      211.32      217.17     15.56 o 
  -6   4  13      291.54      305.04     13.50 o 
  -5   4  13      645.80      677.43     24.76 o 
  -4   4  13     1278.54     1299.54     21.84 o 
  -3   4  13      211.43      182.73      6.66 o 
  -2   4  13      147.41      143.32      7.63 o 
  -1   4  13       10.90        9.02      3.54 o 
   0   4  13       58.40       56.83      9.35 o 
   1   4  13        2.35        2.13      1.96 o 
   2   4  13      106.49       87.28      4.68 o 
   3   4  13        1.56        2.88      2.23 o 
   4   4  13        5.70        6.34      3.06 o 
   5   4  13       17.77       17.83      6.39 o 
   6   4  13      535.70      562.90     31.53 o 
   7   4  13      335.52      360.17     17.06 o 
   8   4  13      721.62      794.13     36.57 o 
   9   4  13      238.66      282.43     22.20 o 
  10   4  13      333.46      439.23     25.52 o 
 -10   5  13        2.60        8.07      5.41 o 
  -9   5  13       26.05       32.94     10.05 o 
  -8   5  13      121.29      135.06     30.20 o 
  -7   5  13        8.55       11.45      5.24 o 
  -6   5  13      317.24      315.61     14.92 o 
  -5   5  13      281.82      283.16     14.68 o 
  -4   5  13      653.58      592.30     39.16 o 
  -3   5  13        2.03        5.38      3.19 o 
  -2   5  13       27.09       30.55      7.80 o 
  -1   5  13       72.87       56.09     14.07 o 
   0   5  13       71.44       77.67     11.70 o 
   1   5  13        7.93        8.28      2.80 o 
   2   5  13      125.08      120.65      7.77 o 
   3   5  13       18.54       22.72      6.73 o 
   4   5  13       64.88       67.07     17.56 o 
   5   5  13      312.70      309.69     17.10 o 
   6   5  13       34.49       22.61      5.55 o 
   7   5  13       10.77       10.04      5.42 o 
   8   5  13       61.16       55.45     15.38 o 
   9   5  13       20.09       20.48      9.55 o 
 -10   6  13        1.86        2.60      4.28 o 
  -9   6  13       96.67       71.17     25.64 o 
  -8   6  13        0.63        8.22      5.17 o 
  -7   6  13       10.21        7.82      6.27 o 
  -6   6  13       21.08       28.09      7.99 o 
  -5   6  13       29.14       36.01      9.84 o 
  -4   6  13        0.18        2.69      5.93 o 
  -3   6  13      549.93      556.86     14.85 o 
  -2   6  13       10.79       12.83      3.75 o 
  -1   6  13        3.17        4.17      4.39 o 
   0   6  13      148.63      144.81     11.11 o 
   1   6  13       56.49       52.23     11.81 o 
   2   6  13       10.48       13.39      5.48 o 
   3   6  13       65.71       64.29      7.73 o 
   4   6  13        0.06        3.92      4.71 o 
   5   6  13       59.32       55.23     18.66 o 
   6   6  13       25.97       32.27     11.39 o 
   7   6  13      165.90      163.16     20.96 o 
   8   6  13        8.91        7.83      5.06 o 
   9   6  13        0.36        4.31      4.49 o 
  -9   7  13      207.64      213.56     13.24 o 
  -8   7  13       17.88       21.11      8.36 o 
  -7   7  13      405.79      469.84     22.12 o 
  -6   7  13      186.77      217.39     25.10 o 
  -5   7  13      227.90      243.20     16.94 o 
  -4   7  13      506.16      495.05     19.73 o 
  -3   7  13      287.32      297.39     17.56 o 
  -2   7  13      497.42      522.89     19.73 o 
  -1   7  13      381.51      414.35     14.61 o 
   0   7  13       29.81       34.29      8.88 o 
   1   7  13      349.08      326.41     18.25 o 
   2   7  13      307.67      289.39     15.49 o 
   3   7  13       10.00        7.05      4.63 o 
   4   7  13       15.71       21.97      7.17 o 
   5   7  13       58.22       58.01     18.47 o 
   6   7  13      153.14      152.12     23.90 o 
   7   7  13      372.72      397.77     19.10 o 
   8   7  13      156.24      161.45     22.43 o 
  -8   8  13       58.29       39.96     16.87 o 
  -7   8  13       61.55       41.34     18.62 o 
  -6   8  13       29.40       30.99     11.28 o 
  -5   8  13       54.57       48.22     14.77 o 
  -4   8  13        0.40        3.58      6.84 o 
  -3   8  13        8.57        8.18      6.14 o 
  -2   8  13        1.21        2.30      5.72 o 
  -1   8  13      233.21      242.05     13.23 o 
   0   8  13        8.52       12.90      6.07 o 
   1   8  13      152.78      165.53     22.27 o 
   2   8  13        1.48        3.83      3.94 o 
   3   8  13        2.29        4.14      4.73 o 
   4   8  13        1.23        1.02      7.25 o 
   5   8  13       71.57       58.73     18.76 o 
   6   8  13       47.13       52.21     18.23 o 
   7   8  13       48.36       48.09     17.75 o 
  -6   9  13      287.34      299.80     17.46 o 
  -5   9  13      213.07      235.02     21.12 o 
  -4   9  13       15.01       20.19      6.37 o 
  -3   9  13       18.40       22.63      9.19 o 
  -2   9  13      500.24      485.88     25.03 o 
  -1   9  13        0.78        2.65      5.73 o 
   0   9  13      200.97      200.51     23.73 o 
   1   9  13       23.30       26.40      9.15 o 
   2   9  13        0.01        4.39      5.84 o 
   3   9  13       78.40       62.59     19.06 o 
   4   9  13       13.86       18.52      8.18 o 
   5   9  13        0.13        7.87      6.81 o 
  -4  10  13       79.18       76.18     37.08 o 
  -3  10  13      167.26      200.28     20.08 o 
  -2  10  13        0.02        4.89      5.06 o 
  -1  10  13       20.15       15.24      8.75 o 
   0  10  13        1.46        3.58      4.89 o 
   1  10  13       92.69       75.48     35.02 o 
   2  10  13      110.95       73.16     27.64 o 
   3  10  13        2.66        1.99      3.82 o 
 -12   0  14       28.36       21.52     15.94 o 
 -11   0  14        0.49        3.51      7.29 o 
 -10   0  14      128.38      112.26     44.71 o 
  -9   0  14       85.86       92.42     36.08 o 
  -8   0  14      106.93      103.98     10.59 o 
  -7   0  14      382.54      370.10     19.16 o 
  -6   0  14     9771.17    10435.94    190.17 o 
  -5   0  14      365.71      351.56     15.96 o 
  -4   0  14      231.46      219.38     13.00 o 
  -3   0  14     1702.94     1894.43     39.29 o 
  -2   0  14       33.10       28.23      9.85 o 
  -1   0  14      125.63      119.10     10.80 o 
   0   0  14      464.76      533.39     19.32 o 
   1   0  14     1212.49     1217.49     28.10 o 
   2   0  14      192.74      162.77      9.40 o 
   3   0  14    16096.54    16335.95    364.36 o 
   4   0  14      210.92      205.84      9.53 o 
   5   0  14      276.01      295.75     19.64 o 
   6   0  14      355.05      361.35     19.53 o 
   7   0  14        2.58        0.34      5.19 o 
   8   0  14       24.03       28.40     17.66 o 
   9   0  14      148.29      164.30     71.90 o 
  10   0  14       12.77       15.65     11.23 o 
 -11   1  14        7.59        6.66      5.95 o 
 -10   1  14      111.43      108.62     35.66 o 
  -9   1  14       61.95       66.10     18.92 o 
  -8   1  14      198.81      188.30     12.68 o 
  -7   1  14      180.53      169.16      9.49 o 
  -6   1  14      211.94      213.59      9.74 o 
  -5   1  14       99.41       95.61      8.36 o 
  -4   1  14       12.22       11.07      4.22 o 
  -3   1  14        5.71        6.45      3.55 o 
  -2   1  14        4.60        8.12      3.39 o 
  -1   1  14        5.31        6.67      2.51 o 
   0   1  14      121.66      128.87      7.55 o 
   1   1  14      803.95      779.13     17.78 o 
   2   1  14        2.12        2.09      1.89 o 
   3   1  14      140.64      124.03      6.73 o 
   4   1  14       26.72       28.04      3.33 o 
   5   1  14       44.43       41.53     10.91 o 
   6   1  14      237.87      214.27     14.39 o 
   7   1  14      237.44      252.01     19.67 o 
   8   1  14       48.67       57.97     17.63 o 
   9   1  14       15.87       26.49      9.50 o 
  10   1  14        0.28        3.87      7.71 o 
 -11   2  14        0.21        4.67      6.88 o 
 -10   2  14       27.97       22.33      9.23 o 
  -9   2  14        8.08        9.14      5.69 o 
  -8   2  14       11.87       23.52      7.72 o 
  -7   2  14      612.84      614.15     19.56 o 
  -6   2  14       14.42       15.27      5.13 o 
  -5   2  14     1666.47     1695.11     26.57 o 
  -4   2  14      487.48      439.38     11.71 o 
  -3   2  14      246.34      222.04      9.10 o 
  -2   2  14        0.14        2.52      2.73 o 
  -1   2  14       15.57       18.16      4.60 o 
   0   2  14        3.66        6.36      3.25 o 
   1   2  14     1135.61     1150.19     20.03 o 
   2   2  14     1616.57     1547.21     24.82 o 
   3   2  14        1.41        1.00      2.21 o 
   4   2  14      709.82      683.39     18.69 o 
   5   2  14      354.68      366.99     11.80 o 
   6   2  14       24.32       28.88      8.98 o 
   7   2  14       55.48       51.90     16.90 o 
   8   2  14       14.03       15.99      7.55 o 
   9   2  14        0.17        5.97      4.80 o 
  10   2  14      204.56      232.81     18.96 o 
 -11   3  14       36.99       29.22     12.28 o 
 -10   3  14      124.44      127.80     16.25 o 
  -9   3  14      258.03      280.67     16.04 o 
  -8   3  14      294.22      324.43     15.31 o 
  -7   3  14       40.16       41.83     12.89 o 
  -6   3  14      160.07      165.04     13.94 o 
  -5   3  14      417.76      388.86     10.27 o 
  -4   3  14      318.84      325.47     11.85 o 
  -3   3  14      312.34      305.04     10.51 o 
  -2   3  14       45.25       56.80      7.96 o 
  -1   3  14       13.84       15.65      4.04 o 
   0   3  14      168.77      174.46      8.64 o 
   1   3  14      267.80      298.68     10.37 o 
   2   3  14       47.30       43.49      6.08 o 
   3   3  14      298.06      278.05      7.64 o 
   4   3  14       88.46       87.05      7.96 o 
   5   3  14      497.21      518.64     15.72 o 
   6   3  14      375.27      392.53     17.59 o 
   7   3  14      353.64      371.65     20.46 o 
   8   3  14      339.11      310.67     30.68 o 
   9   3  14       99.80       95.66     30.08 o 
  10   3  14       42.51       52.94     24.51 o 
 -11   4  14        1.95        7.43      4.76 o 
 -10   4  14       36.31       32.22     13.60 o 
  -9   4  14        4.27        7.15      4.89 o 
  -8   4  14        2.14        3.81      4.98 o 
  -7   4  14        0.11        2.61      4.14 o 
  -6   4  14       35.56       35.70      8.10 o 
  -5   4  14      128.37      129.81     28.48 o 
  -4   4  14      192.06      186.17      7.99 o 
  -3   4  14      252.18      261.15     10.54 o 
  -2   4  14        0.80        3.01      3.25 o 
  -1   4  14       22.72       30.90      7.43 o 
   0   4  14        9.15        9.79      2.91 o 
   1   4  14       53.35       39.18      9.17 o 
   2   4  14       82.67       88.67      7.12 o 
   3   4  14       13.78        8.63      3.81 o 
   4   4  14       51.46       37.26     10.15 o 
   5   4  14       94.78       94.33     11.89 o 
   6   4  14       13.16        8.66      5.09 o 
   7   4  14       63.27       56.90     17.33 o 
   8   4  14        5.05        3.29      6.34 o 
   9   4  14       15.17       14.55      8.72 o 
 -10   5  14      171.76      155.87     16.84 o 
  -9   5  14      122.85      128.52     32.56 o 
  -8   5  14        9.66       14.26      5.68 o 
  -7   5  14       36.16       29.14      8.73 o 
  -6   5  14      120.23      119.29     26.53 o 
  -5   5  14      205.43      209.19     15.13 o 
  -4   5  14      155.31      152.37     15.46 o 
  -3   5  14       21.26       25.79      6.89 o 
  -2   5  14      302.84      294.33     10.73 o 
  -1   5  14        1.71        3.81      3.72 o 
   0   5  14        1.06        3.67      2.81 o 
   1   5  14      407.38      373.66     13.20 o 
   2   5  14      327.79      332.57     10.41 o 
   3   5  14        4.81        8.31      5.31 o 
   4   5  14      488.58      545.27     19.70 o 
   5   5  14        0.89        1.02      4.71 o 
   6   5  14      587.49      598.75     22.94 o 
   7   5  14       68.93       68.81     20.76 o 
   8   5  14      220.63      194.03     58.93 o 
   9   5  14       58.60       61.25     21.88 o 
  -9   6  14       56.95       67.79     26.53 o 
  -8   6  14       37.63       34.42     11.08 o 
  -7   6  14      258.71      312.96     16.67 o 
  -6   6  14      311.24      357.48     16.52 o 
  -5   6  14      210.93      205.83     17.41 o 
  -4   6  14      439.37      421.74     19.47 o 
  -3   6  14        0.49        1.32      3.59 o 
  -2   6  14       44.55       51.01     11.32 o 
  -1   6  14       10.41       14.88      5.27 o 
   0   6  14      121.50      105.65     15.20 o 
   1   6  14      325.89      321.66     11.58 o 
   2   6  14      769.62      785.69     25.65 o 
   3   6  14      540.72      616.14     25.14 o 
   4   6  14      249.52      257.57     21.24 o 
   5   6  14       31.31       35.00      9.83 o 
   6   6  14       19.61       22.41      8.16 o 
   7   6  14      169.26      171.44     23.36 o 
   8   6  14       16.48       19.96      9.29 o 
  -9   7  14      137.29      143.58     25.13 o 
  -8   7  14       74.72       83.06     29.27 o 
  -7   7  14      281.20      289.03     16.55 o 
  -6   7  14       36.33       37.60     11.42 o 
  -5   7  14        2.56        6.26      5.05 o 
  -4   7  14      219.54      222.26     22.52 o 
  -3   7  14      209.37      207.21     16.41 o 
  -2   7  14       41.18       36.26     10.63 o 
  -1   7  14       90.25       70.99     20.96 o 
   0   7  14       71.13       47.38     10.01 o 
   1   7  14       82.15       55.83     15.62 o 
   2   7  14      218.50      192.25     13.14 o 
   3   7  14       11.80       11.56      7.81 o 
   4   7  14        5.74        6.90      8.39 o 
   5   7  14        1.50        5.97      5.25 o 
   6   7  14        6.89        3.56      7.25 o 
   7   7  14       19.64       13.37      7.88 o 
  -7   8  14      134.94      129.24     20.92 o 
  -6   8  14       87.67       78.42     30.90 o 
  -5   8  14      251.63      274.80     16.60 o 
  -4   8  14      244.53      283.32     16.64 o 
  -3   8  14       17.50       18.79      6.29 o 
  -2   8  14        1.37        3.98      4.26 o 
  -1   8  14       17.38       15.38      6.05 o 
   0   8  14        9.28       19.21      7.24 o 
   1   8  14       68.31       77.63     20.88 o 
   2   8  14      327.10      323.30     17.07 o 
   3   8  14      160.32      169.74     31.92 o 
   4   8  14      232.21      227.21     16.85 o 
   5   8  14      110.31      102.37     37.29 o 
   6   8  14        0.03        2.31      4.46 o 
  -6   9  14       70.94       63.03     23.27 o 
  -5   9  14       94.71       84.18     25.73 o 
  -4   9  14      120.73       95.35     28.63 o 
  -3   9  14       44.85       45.42     14.96 o 
  -2   9  14      345.18      307.99     25.91 o 
  -1   9  14       60.19       45.29     15.90 o 
   0   9  14        0.93        5.83      4.73 o 
   1   9  14       40.06       38.97     16.98 o 
   2   9  14       32.52       33.87     11.43 o 
   3   9  14       71.74       67.10     20.38 o 
   4   9  14       34.78       40.76     13.48 o 
   5   9  14       65.58       57.23     26.20 o 
  -3  10  14       80.72       76.79     26.89 o 
  -2  10  14        5.08        2.16      4.81 o 
  -1  10  14       30.43       25.20     13.89 o 
   0  10  14       29.88       28.91     11.44 o 
   1  10  14       18.90       15.73      7.41 o 
   2  10  14        1.02        6.03      6.12 o 
 -11   1  15      356.05      389.50     22.12 o 
 -10   1  15      215.76      250.36     23.34 o 
  -9   1  15       13.76       14.13      7.55 o 
  -8   1  15     1405.45     1343.46     38.05 o 
  -7   1  15      699.50      691.50     22.19 o 
  -6   1  15      206.45      207.23      9.67 o 
  -5   1  15      223.35      226.07     11.22 o 
  -4   1  15       24.46       35.97      8.57 o 
  -3   1  15      265.96      273.43     10.37 o 
  -2   1  15     1302.77     1430.07     37.71 o 
  -1   1  15      203.14      208.66      8.71 o 
   0   1  15      220.87      223.89      9.03 o 
   1   1  15     1401.61     1403.91     26.98 o 
   2   1  15      441.94      371.83      9.45 o 
   3   1  15     2224.35     2330.46     34.01 o 
   4   1  15       11.67        9.66      3.13 o 
   5   1  15       40.98       36.54      8.52 o 
   6   1  15       44.51       40.39     11.03 o 
   7   1  15       16.43       12.71      5.72 o 
   8   1  15       69.50       56.73     20.75 o 
   9   1  15        0.46        1.73      5.11 o 
  10   1  15        2.31        3.00      6.10 o 
 -11   2  15       66.54       54.87     21.00 o 
 -10   2  15       17.81       17.35      7.92 o 
  -9   2  15       80.37       72.14     18.47 o 
  -8   2  15       58.64       53.64     13.22 o 
  -7   2  15      181.58      173.30     16.03 o 
  -6   2  15      166.65      178.01     13.88 o 
  -5   2  15        0.08        0.28      4.09 o 
  -4   2  15        0.08        2.07      3.21 o 
  -3   2  15      236.40      218.21      9.20 o 
  -2   2  15      361.82      361.27     11.61 o 
  -1   2  15      536.81      510.89     14.40 o 
   0   2  15      278.42      248.71      9.30 o 
   1   2  15      904.86      851.93     20.61 o 
   2   2  15     3490.32     3549.62     65.02 o 
   3   2  15      827.65      809.74     14.72 o 
   4   2  15       50.97       62.27     12.99 o 
   5   2  15        0.08        1.94      2.90 o 
   6   2  15       27.39       20.95      8.55 o 
   7   2  15       19.00       13.61      8.14 o 
   8   2  15      208.86      234.89     22.65 o 
   9   2  15      116.42       94.37     34.59 o 
  10   2  15      203.58      168.15     45.96 o 
 -11   3  15      198.67      234.46     26.20 o 
 -10   3  15       40.62       41.37     16.04 o 
  -9   3  15        1.08        4.03      4.30 o 
  -8   3  15        7.03        6.94      4.70 o 
  -7   3  15        2.22        6.53      5.09 o 
  -6   3  15       34.68       38.04     12.16 o 
  -5   3  15       22.57       24.83      5.99 o 
  -4   3  15       13.98       14.42      3.96 o 
  -3   3  15       28.87       36.82     10.02 o 
  -2   3  15      109.76       98.62     13.44 o 
  -1   3  15        0.15        3.66      2.79 o 
   0   3  15        0.22        4.51      3.35 o 
   1   3  15       41.82       46.16     10.99 o 
   2   3  15        3.61        3.58      2.73 o 
   3   3  15       10.96        8.40      3.34 o 
   4   3  15        0.93        2.77      3.25 o 
   5   3  15       11.78       14.29      5.34 o 
   6   3  15        2.52        5.49      4.13 o 
   7   3  15       15.07       13.50      7.22 o 
   8   3  15        1.80        2.84      6.55 o 
   9   3  15        0.45        4.19      6.31 o 
 -10   4  15        5.49        8.84      4.36 o 
  -9   4  15      134.82      152.18     15.12 o 
  -8   4  15        1.56        3.81      3.65 o 
  -7   4  15       72.74       76.76     20.27 o 
  -6   4  15       40.14       37.76      9.20 o 
  -5   4  15      814.39      776.56     21.97 o 
  -4   4  15      325.07      302.62     10.55 o 
  -3   4  15        0.23        2.42      2.81 o 
  -2   4  15      193.65      194.15     11.16 o 
  -1   4  15     1279.63     1222.21     27.29 o 
   0   4  15      381.57      431.36     14.10 o 
   1   4  15     2001.40     2064.27     30.77 o 
   2   4  15      440.32      426.96     11.88 o 
   3   4  15      509.34      520.45     16.83 o 
   4   4  15      651.33      685.53     24.31 o 
   5   4  15       27.45       18.58      6.66 o 
   6   4  15      169.76      174.25     18.40 o 
   7   4  15       85.30       66.23     22.05 o 
   8   4  15      374.40      450.42     24.32 o 
   9   4  15      140.85      144.63     24.49 o 
 -10   5  15      168.69      177.79     16.97 o 
  -9   5  15        2.31        3.81      5.79 o 
  -8   5  15      126.34      115.92     33.64 o 
  -7   5  15        0.50        2.99      4.53 o 
  -6   5  15       32.48       32.78     11.39 o 
  -5   5  15       77.51       71.31     19.47 o 
  -4   5  15      157.91      155.43     15.03 o 
  -3   5  15       79.54       75.55      8.66 o 
  -2   5  15      546.80      561.68     14.83 o 
  -1   5  15      584.94      585.47     17.57 o 
   0   5  15        6.53        4.38      4.00 o 
   1   5  15      444.63      359.32     12.45 o 
   2   5  15       97.43      105.29     10.45 o 
   3   5  15       25.23       26.61     10.71 o 
   4   5  15        6.12        4.93      5.11 o 
   5   5  15       96.18       68.10     19.66 o 
   6   5  15       32.67       29.27     10.77 o 
   7   5  15       30.64       19.03     10.18 o 
   8   5  15       14.89       12.35      8.29 o 
  -9   6  15        0.48        4.53      4.87 o 
  -8   6  15        8.80       10.63      5.43 o 
  -7   6  15        0.14        5.07      3.91 o 
  -6   6  15       17.89       12.70      5.55 o 
  -5   6  15        4.36        5.02      3.60 o 
  -4   6  15       47.62       42.82     11.44 o 
  -3   6  15       58.12       60.80     15.10 o 
  -2   6  15       85.80       83.06     18.77 o 
  -1   6  15        0.41        4.74      4.02 o 
   0   6  15       85.89       88.80     14.20 o 
   1   6  15       67.35       74.20     19.67 o 
   2   6  15       66.20       70.18     17.62 o 
   3   6  15      155.85      185.84     24.64 o 
   4   6  15       21.34       19.13      8.41 o 
   5   6  15        0.97        5.24      5.34 o 
   6   6  15       22.14       22.99     10.77 o 
   7   6  15        8.52       13.40     12.92 o 
   8   6  15       15.33       17.98     10.57 o 
  -8   7  15       15.42       12.75      5.55 o 
  -7   7  15       49.89       36.88     14.28 o 
  -6   7  15        0.67        4.41      3.90 o 
  -5   7  15       42.03       28.76      9.75 o 
  -4   7  15      292.41      300.44     14.99 o 
  -3   7  15      166.94      178.88     16.58 o 
  -2   7  15      378.96      401.64     19.85 o 
  -1   7  15      285.78      284.77     13.27 o 
   0   7  15      185.83      173.34     12.42 o 
   1   7  15        0.94        2.32      6.50 o 
   2   7  15      249.42      257.87     20.34 o 
   3   7  15       66.18       47.16     13.27 o 
   4   7  15      202.07      184.01     22.48 o 
   5   7  15       52.17       46.19     14.66 o 
   6   7  15        0.07        4.46      5.09 o 
   7   7  15        3.97        4.85      7.28 o 
  -7   8  15       32.05       40.48     17.72 o 
  -6   8  15        0.32        6.35      5.86 o 
  -5   8  15        0.01        1.35      5.40 o 
  -4   8  15        6.72       14.60      6.47 o 
  -3   8  15       35.52       25.57     11.80 o 
  -2   8  15      109.89      101.53     32.11 o 
  -1   8  15        3.98        3.37      5.85 o 
   0   8  15       16.44       13.56      8.23 o 
   1   8  15      135.87      130.60     21.38 o 
   2   8  15      243.38      242.75     21.18 o 
   3   8  15       10.39       12.72      7.11 o 
   4   8  15       21.19       27.14      9.86 o 
   5   8  15       11.08        7.98      4.32 o 
  -5   9  15       35.54       35.18     15.21 o 
  -4   9  15       22.72       25.06     10.97 o 
  -3   9  15       64.43       62.60     26.13 o 
  -2   9  15      111.43       72.91     29.14 o 
  -1   9  15       95.74       85.75     33.93 o 
   0   9  15       15.48       18.90     10.22 o 
   1   9  15       77.37       57.42     23.76 o 
   2   9  15        0.50        2.24      5.44 o 
   3   9  15       56.89       46.75     18.68 o 
   4   9  15       49.40       38.02     14.62 o 
 -11   0  16        6.09        7.83      7.81 o 
 -10   0  16        8.17       10.30     10.17 o 
  -9   0  16      333.95      298.96     67.65 o 
  -8   0  16        9.93       14.67     11.04 o 
  -7   0  16     4142.57     4522.95     70.82 o 
  -6   0  16      474.11      445.16     21.89 o 
  -5   0  16      326.58      327.69     19.22 o 
  -4   0  16      232.28      224.20     15.09 o 
  -3   0  16      232.82      246.41     15.90 o 
  -2   0  16      215.91      203.61     15.49 o 
  -1   0  16        4.22        8.99      4.15 o 
   0   0  16       31.34       45.46     14.44 o 
   1   0  16      133.79      140.97     13.74 o 
   2   0  16     1453.36     1505.12     59.92 o 
   3   0  16     1145.18     1100.66     25.07 o 
   4   0  16       51.72       70.70     27.71 o 
   5   0  16      349.45      347.11     19.96 o 
   6   0  16       17.10       22.29      8.31 o 
   7   0  16      184.85      231.14     63.23 o 
   8   0  16      427.02      509.44     46.13 o 
   9   0  16      119.46       80.45     39.16 o 
 -11   1  16        1.19        5.35      6.16 o 
 -10   1  16        0.79        6.53      6.09 o 
  -9   1  16      156.15      133.55     39.07 o 
  -8   1  16       33.94       26.19     11.14 o 
  -7   1  16       11.89       13.19      6.82 o 
  -6   1  16       12.37       12.27      4.27 o 
  -5   1  16       55.57       60.01     13.55 o 
  -4   1  16       20.44       16.35      5.32 o 
  -3   1  16       47.11       51.57     11.78 o 
  -2   1  16      111.25      103.04      7.56 o 
  -1   1  16      200.38      178.63      9.77 o 
   0   1  16       33.92       36.53      8.05 o 
   1   1  16        7.90        8.60      3.35 o 
   2   1  16       70.60       76.08      8.84 o 
   3   1  16       16.95       18.80      5.32 o 
   4   1  16       26.77       25.85      7.13 o 
   5   1  16       29.16       22.82      6.21 o 
   6   1  16      198.10      183.10     13.22 o 
   7   1  16       67.30       58.04     16.04 o 
   8   1  16      121.37      136.50     17.88 o 
   9   1  16       55.61       56.42     19.82 o 
 -11   2  16       18.07       20.57     12.26 o 
 -10   2  16       17.27       19.04      9.56 o 
  -9   2  16        7.80        8.60      6.64 o 
  -8   2  16      476.66      463.87     18.98 o 
  -7   2  16      239.26      247.58     19.11 o 
  -6   2  16      416.01      426.33     16.69 o 
  -5   2  16      477.81      494.44     13.84 o 
  -4   2  16       45.92       54.39     12.98 o 
  -3   2  16       35.67       39.84      8.99 o 
  -2   2  16       31.01       32.79      7.92 o 
  -1   2  16      222.24      200.55      8.98 o 
   0   2  16       20.49       16.01      4.30 o 
   1   2  16      246.96      244.17      9.26 o 
   2   2  16     1976.68     2015.60     39.94 o 
   3   2  16      273.24      252.03      8.28 o 
   4   2  16        7.84        7.45      4.18 o 
   5   2  16       18.77       21.98      5.45 o 
   6   2  16      109.75      120.96     23.43 o 
   7   2  16       31.97       41.81     14.61 o 
   8   2  16       18.78       22.02     10.62 o 
   9   2  16      230.42      244.81     20.31 o 
 -10   3  16      151.69      143.24     42.90 o 
  -9   3  16       27.77       24.87      9.29 o 
  -8   3  16      185.25      183.04     16.23 o 
  -7   3  16       30.69       35.96     11.18 o 
  -6   3  16      163.84      164.69     14.90 o 
  -5   3  16       33.16       37.74      9.92 o 
  -4   3  16      207.54      199.18      9.77 o 
  -3   3  16      863.07      923.63     22.39 o 
  -2   3  16      154.65      156.67      8.53 o 
  -1   3  16      117.00      119.56     11.41 o 
   0   3  16     1182.38     1219.08     25.01 o 
   1   3  16       20.41       20.74      6.64 o 
   2   3  16      112.36      117.07     11.38 o 
   3   3  16       50.56       54.91     12.86 o 
   4   3  16       83.96       71.12      9.37 o 
   5   3  16      257.91      266.11     18.12 o 
   6   3  16      512.75      541.06     26.54 o 
   7   3  16      118.85      138.35     38.16 o 
   8   3  16      220.84      232.83     22.72 o 
   9   3  16      542.16      682.55     38.59 o 
 -10   4  16       33.94       41.58     14.70 o 
  -9   4  16      186.61      214.13     21.23 o 
  -8   4  16       28.76       26.27      8.32 o 
  -7   4  16        5.23        6.77      5.74 o 
  -6   4  16       37.24       41.61     11.97 o 
  -5   4  16       30.00       34.55      9.32 o 
  -4   4  16      129.94      121.71     13.88 o 
  -3   4  16        0.04        1.69      2.55 o 
  -2   4  16       47.98       40.90     10.20 o 
  -1   4  16      124.58      103.93     10.07 o 
   0   4  16      152.46      122.25     11.34 o 
   1   4  16        0.30        4.46      2.96 o 
   2   4  16       15.54       11.64      4.19 o 
   3   4  16       65.15       63.31     18.92 o 
   4   4  16       12.54       10.14      3.29 o 
   5   4  16        0.28        3.72      3.29 o 
   6   4  16      171.93      170.88     29.04 o 
   7   4  16       96.27       78.82     38.01 o 
   8   4  16       13.59       13.88      5.73 o 
  -9   5  16      392.64      411.39     19.87 o 
  -8   5  16       30.46       24.49      7.55 o 
  -7   5  16        0.32        4.08      5.40 o 
  -6   5  16       66.89       61.79     18.50 o 
  -5   5  16      113.41      131.39     31.62 o 
  -4   5  16      188.64      185.82     16.13 o 
  -3   5  16      505.06      564.63     16.55 o 
  -2   5  16      398.53      422.30     13.05 o 
  -1   5  16      374.02      352.40     12.15 o 
   0   5  16       28.62       10.46      5.19 o 
   1   5  16      561.30      537.98     16.46 o 
   2   5  16        0.26        2.99      4.66 o 
   3   5  16       13.42       16.60      6.20 o 
   4   5  16      110.86      112.92     16.82 o 
   5   5  16      258.44      248.16     15.73 o 
   6   5  16      451.90      493.89     25.71 o 
   7   5  16       83.58       83.07     32.17 o 
   8   5  16       85.36       74.65     36.06 o 
  -8   6  16       37.63       48.88     18.87 o 
  -7   6  16      157.80      181.86     17.54 o 
  -6   6  16      300.92      307.42     16.61 o 
  -5   6  16       20.26       23.28      7.50 o 
  -4   6  16      243.51      266.21     15.80 o 
  -3   6  16      102.78      109.59     25.55 o 
  -2   6  16        5.66        5.91      4.32 o 
  -1   6  16       93.70       81.35     18.99 o 
   0   6  16        0.67        3.22      3.10 o 
   1   6  16       70.08       70.66     11.14 o 
   2   6  16        1.49        4.89      5.24 o 
   3   6  16        0.07        3.58      6.54 o 
   4   6  16      155.02      157.04     23.16 o 
   5   6  16        0.02        2.76      6.02 o 
   6   6  16       94.20       69.73     31.11 o 
   7   6  16      117.21      116.18     47.73 o 
  -7   7  16       14.48       12.63      7.06 o 
  -6   7  16       74.60       51.90     14.96 o 
  -5   7  16      145.06      147.31     16.58 o 
  -4   7  16      104.85       99.35     17.45 o 
  -3   7  16       45.07       49.96     15.65 o 
  -2   7  16      161.20      158.15     41.17 o 
  -1   7  16       49.07       42.87     12.37 o 
   0   7  16        1.50        7.18      5.98 o 
   1   7  16        1.87        4.69      4.72 o 
   2   7  16       13.69       13.08      7.32 o 
   3   7  16        0.29        1.97      4.06 o 
   4   7  16      230.44      246.10     26.76 o 
   5   7  16       54.32       39.49     13.45 o 
   6   7  16       32.05       30.29     13.97 o 
  -6   8  16      120.53      133.10     21.49 o 
  -5   8  16       12.85       19.17     10.61 o 
  -4   8  16        9.91        9.06      5.15 o 
  -3   8  16      214.46      231.37     18.28 o 
  -2   8  16      167.55      149.87     41.86 o 
  -1   8  16       49.75       51.67     20.34 o 
   0   8  16       15.94       11.45      4.71 o 
   1   8  16        1.94        6.45      5.19 o 
   2   8  16        0.23        4.80      4.21 o 
   3   8  16        9.54       10.92      8.02 o 
   4   8  16       36.00       20.91     11.66 o 
   5   8  16       12.18       16.96     10.71 o 
  -4   9  16      236.36      255.47     19.78 o 
  -3   9  16        0.89        5.66      4.83 o 
  -2   9  16      197.95      243.41     20.32 o 
  -1   9  16        0.41        5.65      5.17 o 
   0   9  16        8.35        5.58      7.13 o 
   1   9  16        0.17        1.89      3.87 o 
   2   9  16        7.22        6.65      4.47 o 
 -10   1  17       90.65       81.91     32.42 o 
  -9   1  17        0.11        0.61      8.30 o 
  -8   1  17      306.76      320.07     35.49 o 
  -7   1  17      574.58      568.77     23.68 o 
  -6   1  17     1760.99     1865.97     54.20 o 
  -5   1  17       67.70       57.91      7.66 o 
  -4   1  17        0.02        4.45      3.86 o 
  -3   1  17      202.18      196.85     11.61 o 
  -2   1  17       33.76       33.94      7.92 o 
  -1   1  17      119.44      121.24      9.01 o 
   0   1  17        7.90        6.93      3.51 o 
   1   1  17      294.68      284.88     11.71 o 
   2   1  17       60.37       67.42      6.67 o 
   3   1  17        3.44        5.58      2.79 o 
   4   1  17     1079.81     1123.40     46.18 o 
   5   1  17      502.48      514.23     20.15 o 
   6   1  17      165.52      162.09     27.75 o 
   7   1  17      804.69      986.15     37.78 o 
   8   1  17      258.08      270.27     26.33 o 
   9   1  17       41.95       46.23     22.01 o 
 -10   2  17      196.38      199.63     28.96 o 
  -9   2  17        3.05        3.77      5.42 o 
  -8   2  17     1480.71     1600.17     42.17 o 
  -7   2  17        3.87        7.15      4.78 o 
  -6   2  17       11.73       17.14      5.31 o 
  -5   2  17      254.28      255.26     10.88 o 
  -4   2  17        7.28       10.24      3.21 o 
  -3   2  17       56.57       70.53     12.00 o 
  -2   2  17       51.89       40.10      8.77 o 
  -1   2  17      517.40      469.01     14.43 o 
   0   2  17       10.97        9.90      2.89 o 
   1   2  17     1711.05     1840.16     46.52 o 
   2   2  17      264.95      261.72      9.44 o 
   3   2  17      352.87      348.31     15.18 o 
   4   2  17      637.39      634.87     18.73 o 
   5   2  17       81.57       81.49     17.94 o 
   6   2  17      105.46      102.76     30.27 o 
   7   2  17       48.94       56.85     18.51 o 
   8   2  17        9.65        5.92      6.93 o 
   9   2  17      105.01      115.89     49.43 o 
 -10   3  17       52.04       44.83     18.58 o 
  -9   3  17       31.31       20.29     12.36 o 
  -8   3  17      548.42      576.63     21.43 o 
  -7   3  17      164.70      162.14     23.56 o 
  -6   3  17        0.00        2.77      3.99 o 
  -5   3  17       11.42       10.27      4.18 o 
  -4   3  17        2.84        0.75      3.47 o 
  -3   3  17       36.41       35.74      8.10 o 
  -2   3  17      127.26      123.55      9.90 o 
  -1   3  17        2.87        8.57      4.52 o 
   0   3  17       16.75       24.22      7.07 o 
   1   3  17      537.92      579.60     15.10 o 
   2   3  17      483.49      464.88     12.90 o 
   3   3  17       51.43       52.17     13.83 o 
   4   3  17      118.92      123.01     13.48 o 
   5   3  17       22.02       30.86     12.74 o 
   6   3  17       19.21       21.11      8.53 o 
   7   3  17       47.73       42.54     13.82 o 
   8   3  17       72.94       54.91     25.52 o 
  -9   4  17      257.58      291.91     19.82 o 
  -8   4  17      146.96      157.85     26.07 o 
  -7   4  17      504.76      523.59     20.35 o 
  -6   4  17      219.13      246.01     17.00 o 
  -5   4  17       33.13       43.12     12.63 o 
  -4   4  17       18.86       23.05      6.95 o 
  -3   4  17       31.97       28.64      8.75 o 
  -2   4  17       17.05       21.18      6.91 o 
  -1   4  17      155.69      165.72     10.17 o 
   0   4  17      246.73      230.94     11.39 o 
   1   4  17       28.15       26.99      7.16 o 
   2   4  17      166.81      156.04     13.33 o 
   3   4  17      183.98      203.14     15.69 o 
   4   4  17      331.60      361.90     18.18 o 
   5   4  17      339.50      336.16     16.67 o 
   6   4  17      200.03      181.11     49.43 o 
   7   4  17      119.90      115.61     45.76 o 
   8   4  17        0.82        2.51      5.10 o 
  -9   5  17       71.34       59.32     25.34 o 
  -8   5  17      165.87      181.92     14.82 o 
  -7   5  17      140.92      168.32     14.35 o 
  -6   5  17       74.29       74.08     27.10 o 
  -5   5  17      131.03      108.69     25.11 o 
  -4   5  17       18.11       21.35      8.69 o 
  -3   5  17       86.04      113.65     19.94 o 
  -2   5  17       88.89       99.56     11.98 o 
  -1   5  17       39.67       30.43      8.05 o 
   0   5  17      187.09      151.36     12.31 o 
   1   5  17      106.73       99.59      8.44 o 
   2   5  17       14.88       16.82      5.62 o 
   3   5  17      138.31      129.24     17.92 o 
   4   5  17      110.37      115.90     17.40 o 
   5   5  17       61.31       48.84     20.50 o 
   6   5  17       13.76        9.77      7.17 o 
   7   5  17       58.78       45.78     23.61 o 
  -8   6  17      197.67      181.61     23.98 o 
  -7   6  17      180.08      175.42     22.74 o 
  -6   6  17        9.13        6.13      4.54 o 
  -5   6  17       17.88       18.04      7.18 o 
  -4   6  17       12.22       20.12      6.59 o 
  -3   6  17       17.88       17.79      9.17 o 
  -2   6  17        5.54        7.62      5.14 o 
  -1   6  17        0.85        2.17      3.49 o 
   0   6  17       72.30       68.01     10.50 o 
   1   6  17      210.80      216.17     17.89 o 
   2   6  17       17.02       15.10      6.13 o 
   3   6  17        4.09        3.53      6.29 o 
   4   6  17       35.60       29.73     12.29 o 
   5   6  17       27.75       29.24      9.26 o 
   6   6  17       34.90       32.12     12.03 o 
  -7   7  17       60.53       43.59     19.78 o 
  -6   7  17      539.60      566.88     21.02 o 
  -5   7  17        0.34        3.09      4.68 o 
  -4   7  17       42.65       36.72     15.07 o 
  -3   7  17       33.87       33.53     10.89 o 
  -2   7  17       19.99       19.00      8.20 o 
  -1   7  17       14.72       17.67     10.42 o 
   0   7  17        0.05        2.66      4.08 o 
   1   7  17        0.05        1.69      5.63 o 
   2   7  17      110.55      110.39     35.46 o 
   3   7  17        0.11        5.26      4.60 o 
   4   7  17      504.83      485.29     21.36 o 
   5   7  17      109.33      120.20     20.28 o 
  -5   8  17       25.01       17.80     10.24 o 
  -4   8  17       14.85       12.83      7.16 o 
  -3   8  17       72.86       61.64     23.90 o 
  -2   8  17      149.19      117.41     17.81 o 
  -1   8  17       28.96       26.58     10.46 o 
   0   8  17       46.90       28.32     16.81 o 
   1   8  17       36.37       29.62     15.32 o 
   2   8  17       46.25       42.82     19.43 o 
   3   8  17      105.58       89.94     42.60 o 
   4   8  17       10.65       12.22      8.54 o 
  -2   9  17      134.11      182.15     21.19 o 
  -1   9  17        0.87        3.13      6.60 o 
   0   9  17        4.98        7.24      8.06 o 
 -10   0  18       63.37       40.43     37.68 o 
  -9   0  18       13.10       11.53     11.35 o 
  -8   0  18      159.33      185.10     30.08 o 
  -7   0  18       65.42       56.07     25.39 o 
  -6   0  18        7.43        6.08      4.00 o 
  -5   0  18      389.35      371.98     19.66 o 
  -4   0  18        0.47        3.41      7.94 o 
  -3   0  18       37.82       42.89     13.29 o 
  -2   0  18     1093.16     1114.43     30.63 o 
  -1   0  18      193.46      213.48     16.25 o 
   0   0  18      220.31      218.67     15.63 o 
   1   0  18     1177.93     1176.42     37.39 o 
   2   0  18      228.21      205.43     15.57 o 
   3   0  18       88.11      120.28     40.28 o 
   4   0  18        9.68       19.97      6.75 o 
   5   0  18      406.32      461.18     26.68 o 
   6   0  18       11.24        6.29      6.22 o 
   7   0  18      287.98      270.47     34.65 o 
   8   0  18        9.90       22.79     21.73 o 
 -10   1  18        0.06        2.53      7.21 o 
  -9   1  18       27.10       25.22     10.18 o 
  -8   1  18      240.52      261.40     28.16 o 
  -7   1  18      387.00      377.63     18.67 o 
  -6   1  18       16.09       11.94      5.91 o 
  -5   1  18       18.92       15.04      5.10 o 
  -4   1  18       37.65       41.59     10.29 o 
  -3   1  18      209.90      203.19     12.87 o 
  -2   1  18      139.50      150.53     10.87 o 
  -1   1  18       61.50       67.54     14.94 o 
   0   1  18       17.72       19.27      6.20 o 
   1   1  18      672.52      671.79     17.99 o 
   2   1  18      197.38      188.92      8.99 o 
   3   1  18        0.01        1.62      3.12 o 
   4   1  18        1.15        1.52      4.35 o 
   5   1  18        3.78        6.43      4.59 o 
   6   1  18       29.54       26.62     12.45 o 
   7   1  18       25.57       28.40     10.01 o 
   8   1  18        0.01        8.41      8.53 o 
 -10   2  18       38.55       40.47     16.17 o 
  -9   2  18      133.59      120.96     36.80 o 
  -8   2  18      414.40      392.67     21.56 o 
  -7   2  18      257.93      243.24     15.55 o 
  -6   2  18       18.96       13.59      4.90 o 
  -5   2  18       10.89       15.22      5.35 o 
  -4   2  18       22.78       19.46      6.12 o 
  -3   2  18      118.83      108.46     11.10 o 
  -2   2  18        5.65        8.21      3.21 o 
  -1   2  18      914.75      874.42     19.54 o 
   0   2  18      322.51      350.85     12.35 o 
   1   2  18      102.38       93.82     10.58 o 
   2   2  18      260.51      237.43     10.04 o 
   3   2  18        6.82       11.65      4.52 o 
   4   2  18      212.38      232.56     16.88 o 
   5   2  18       23.97       32.03     10.08 o 
   6   2  18        3.51        5.27      5.01 o 
   7   2  18       39.39       68.63     19.69 o 
   8   2  18      155.56      152.61     25.34 o 
  -9   3  18        5.04        5.14      6.04 o 
  -8   3  18      331.17      357.51     20.23 o 
  -7   3  18       58.38       61.07     19.00 o 
  -6   3  18      137.27      128.04     14.61 o 
  -5   3  18       33.06       44.67     12.07 o 
  -4   3  18      113.36      111.95     27.68 o 
  -3   3  18      320.26      317.14     12.68 o 
  -2   3  18      200.45      235.32     10.88 o 
  -1   3  18     2031.05     2005.68     33.72 o 
   0   3  18      301.04      340.56     12.98 o 
   1   3  18     1539.94     1557.22     34.22 o 
   2   3  18      141.11      159.79     15.15 o 
   3   3  18        0.21        4.36      3.15 o 
   4   3  18       65.40       53.89     14.30 o 
   5   3  18       45.28       56.94     19.28 o 
   6   3  18       11.10       12.60      8.29 o 
   7   3  18       20.99       21.69      8.68 o 
   8   3  18      131.82      102.07     39.02 o 
  -9   4  18       21.25       15.57      9.71 o 
  -8   4  18      101.77       82.86     24.12 o 
  -7   4  18        5.40        5.60      4.12 o 
  -6   4  18       70.26       59.10     15.38 o 
  -5   4  18        1.99        5.85      5.73 o 
  -4   4  18       53.37       49.02     15.39 o 
  -3   4  18        8.18        8.85      3.12 o 
  -2   4  18        4.05        5.20      4.17 o 
  -1   4  18       45.92       54.12     13.47 o 
   0   4  18      595.75      652.00     19.97 o 
   1   4  18      272.10      268.74     11.95 o 
   2   4  18       54.16       46.58     16.40 o 
   3   4  18      100.14       88.36     24.29 o 
   4   4  18        4.99       12.77      6.11 o 
   5   4  18        3.01        7.85      7.41 o 
   6   4  18        0.29        1.89      5.36 o 
   7   4  18       11.86        7.97      6.08 o 
  -8   5  18        2.11        8.25      5.09 o 
  -7   5  18       28.48       25.20      9.59 o 
  -6   5  18      108.28      102.83     19.90 o 
  -5   5  18       19.55       21.06      8.74 o 
  -4   5  18       39.51       34.84     11.11 o 
  -3   5  18      110.75       97.54     25.60 o 
  -2   5  18      187.71      204.95     11.31 o 
  -1   5  18      168.71      177.30     11.69 o 
   0   5  18     1056.88     1193.15     24.44 o 
   1   5  18        4.02        7.46      5.53 o 
   2   5  18      111.98       96.43     24.52 o 
   3   5  18       72.37       83.74     19.79 o 
   4   5  18       18.61       17.73      8.07 o 
   5   5  18        5.10        4.88      7.94 o 
   6   5  18       11.18        9.25     10.19 o 
  -7   6  18        4.72        5.30      4.46 o 
  -6   6  18      212.53      213.42     20.97 o 
  -5   6  18        6.93       11.46      7.27 o 
  -4   6  18       18.82       21.82      8.45 o 
  -3   6  18       22.85       21.32      7.39 o 
  -2   6  18      164.86      178.53     24.13 o 
  -1   6  18      173.06      183.04     11.01 o 
   0   6  18      292.97      283.66     14.74 o 
   1   6  18       92.96      100.54     36.22 o 
   2   6  18      165.74      179.04     14.76 o 
   3   6  18        1.90        6.24      6.38 o 
   4   6  18      179.18      205.19     21.37 o 
   5   6  18       18.28       19.18     13.39 o 
   6   6  18       74.34       58.27     31.72 o 
  -6   7  18       17.32       16.20      6.86 o 
  -5   7  18        4.43        7.17      5.64 o 
  -4   7  18       61.74       54.53     21.84 o 
  -3   7  18       11.99       26.79     10.11 o 
  -2   7  18       39.84       36.26     12.15 o 
  -1   7  18       15.11       11.51      7.11 o 
   0   7  18       33.61       23.40     10.35 o 
   1   7  18        1.83        3.64      7.38 o 
   2   7  18        0.27        3.44      5.02 o 
   3   7  18        0.40        3.95      5.13 o 
   4   7  18       29.18       28.50     14.91 o 
  -4   8  18       20.84       16.29      9.14 o 
  -3   8  18       35.36       18.64      9.77 o 
  -2   8  18       57.29       54.44     23.35 o 
  -1   8  18        4.43       10.00      8.74 o 
   0   8  18       46.93       40.31     18.57 o 
   1   8  18       71.51       66.05     33.53 o 
   2   8  18        2.56        6.84      5.13 o 
  -9   1  19        1.69        2.47      9.12 o 
  -8   1  19       47.84       41.81     13.15 o 
  -7   1  19      261.09      235.84     35.17 o 
  -6   1  19       75.04       64.65     15.42 o 
  -5   1  19       14.29       15.41      6.43 o 
  -4   1  19      275.73      309.40     14.96 o 
  -3   1  19      115.67      124.72     13.38 o 
  -2   1  19      410.55      422.03     15.69 o 
  -1   1  19      173.52      189.92     12.70 o 
   0   1  19      247.80      245.81     12.97 o 
   1   1  19      186.36      173.81     11.69 o 
   2   1  19       82.75       63.84     15.40 o 
   3   1  19        9.41       11.10      6.02 o 
   4   1  19       68.73       67.64     24.68 o 
   5   1  19      325.75      355.36     17.44 o 
   6   1  19      105.39      101.68     28.59 o 
   7   1  19      562.15      610.56     28.03 o 
   8   1  19      136.61       88.16     49.79 o 
  -9   2  19      179.43      133.31     53.16 o 
  -8   2  19       17.17       24.18     10.12 o 
  -7   2  19       98.88       98.31     15.38 o 
  -6   2  19       40.51       48.28     17.22 o 
  -5   2  19      100.54       94.85     24.75 o 
  -4   2  19       46.96       41.39     11.88 o 
  -3   2  19       62.60       60.68     13.69 o 
  -2   2  19       74.09      100.18     12.77 o 
  -1   2  19      225.17      214.05     12.05 o 
   0   2  19        0.15        1.96      3.08 o 
   1   2  19       25.17       21.34      6.98 o 
   2   2  19        0.00        2.18      4.08 o 
   3   2  19       67.27       52.66      7.86 o 
   4   2  19       13.24       11.85      5.84 o 
   5   2  19       53.04       56.09     18.23 o 
   6   2  19       36.11       32.58     14.24 o 
   7   2  19       10.07        7.10      6.54 o 
  -9   3  19        2.78       10.04      7.06 o 
  -8   3  19        7.81        6.56      6.80 o 
  -7   3  19       17.94       12.80      6.88 o 
  -6   3  19        0.01        4.42      3.98 o 
  -5   3  19        3.89        8.41      5.39 o 
  -4   3  19       66.72       57.35     14.94 o 
  -3   3  19       30.16       27.03      7.23 o 
  -2   3  19       46.75       25.99      9.18 o 
  -1   3  19      185.35      175.14     11.01 o 
   0   3  19        0.05        2.29      4.40 o 
   1   3  19        0.23        2.42      3.00 o 
   2   3  19       31.56       28.84      9.48 o 
   3   3  19        6.07        2.20      4.25 o 
   4   3  19        1.73        2.62      6.86 o 
   5   3  19       51.84       35.74     15.29 o 
   6   3  19        0.87        3.56      5.57 o 
   7   3  19        0.01        1.83      6.51 o 
  -8   4  19       82.42       79.72     27.40 o 
  -7   4  19       22.92       23.02      8.54 o 
  -6   4  19      201.40      229.97     15.46 o 
  -5   4  19      223.22      239.07     19.71 o 
  -4   4  19      270.91      313.55     15.11 o 
  -3   4  19      152.39      162.09     20.42 o 
  -2   4  19       23.91       29.10      9.52 o 
  -1   4  19      145.13      141.50     11.06 o 
   0   4  19     1452.48     1479.60     28.71 o 
   1   4  19       80.44       81.27     20.42 o 
   2   4  19      100.56      105.70     28.64 o 
   3   4  19       14.59       12.97      7.73 o 
   4   4  19        0.64        4.76      4.91 o 
   5   4  19        3.43        4.86      5.49 o 
   6   4  19       19.66       11.73     10.35 o 
  -7   5  19       11.14       13.84      8.13 o 
  -6   5  19        6.56        7.93      5.39 o 
  -5   5  19       29.31       23.82     10.19 o 
  -4   5  19        9.30       11.53      5.11 o 
  -3   5  19      107.42       97.38     33.47 o 
  -2   5  19      303.34      340.11     18.62 o 
  -1   5  19       50.98       53.71     16.28 o 
   0   5  19      694.68      707.08     24.51 o 
   1   5  19       24.87       20.06     10.68 o 
   2   5  19        1.43        4.42      4.25 o 
   3   5  19        7.21       10.61      4.79 o 
   4   5  19       23.43       18.85     10.59 o 
   5   5  19        0.95        3.96      5.60 o 
   6   5  19      240.71      230.49     18.49 o 
  -6   6  19        1.41        3.47      4.82 o 
  -5   6  19      159.63      189.25     19.06 o 
  -4   6  19        0.76        5.11      4.63 o 
  -3   6  19      102.05      104.44     19.18 o 
  -2   6  19      243.31      265.27     17.70 o 
  -1   6  19        3.62        4.36      4.63 o 
   0   6  19        2.53        4.61      5.28 o 
   1   6  19        1.42        2.07      5.53 o 
   2   6  19       16.58       21.88      9.47 o 
   3   6  19       20.09       15.39      6.49 o 
   4   6  19       21.56       18.01      9.37 o 
   5   6  19       22.55       19.17      9.13 o 
  -5   7  19       49.87       29.32     12.27 o 
  -4   7  19      307.08      366.04     16.74 o 
  -3   7  19        0.06        0.70      8.93 o 
  -2   7  19      134.20      142.90     18.61 o 
  -1   7  19      258.93      309.84     25.22 o 
   0   7  19        5.22        4.21      5.18 o 
   1   7  19       32.75       28.40     14.85 o 
   2   7  19        2.59        4.78      5.98 o 
   3   7  19        7.55        3.64      5.74 o 
  -1   8  19       96.32       84.68     39.65 o 
   0   8  19        0.06        2.17      6.59 o 
  -9   0  20      182.17      169.54     73.70 o 
  -8   0  20       37.85       17.96     14.54 o 
  -7   0  20       18.00       15.09     11.44 o 
  -6   0  20       46.11       59.42     26.02 o 
  -5   0  20      393.08      377.41     19.84 o 
  -4   0  20      547.10      530.87     25.02 o 
  -3   0  20      362.70      288.73     22.15 o 
  -2   0  20     1230.98     1208.65     48.19 o 
  -1   0  20       23.80       21.87      9.67 o 
   0   0  20      144.92      147.78     15.95 o 
   1   0  20      281.06      302.53     20.04 o 
   2   0  20      447.26      453.15     25.23 o 
   3   0  20      365.04      421.48     25.80 o 
   4   0  20      344.15      356.76     31.06 o 
   5   0  20      411.30      453.59     28.71 o 
   6   0  20        0.09        3.66     10.67 o 
   7   0  20      760.01      945.14     55.74 o 
  -8   1  20      178.84      139.49     48.22 o 
  -7   1  20       19.38       12.88      8.67 o 
  -6   1  20       84.81       86.55     25.07 o 
  -5   1  20      108.76      107.89     12.30 o 
  -4   1  20        6.88       10.05      4.54 o 
  -3   1  20       52.39       43.99     13.74 o 
  -2   1  20        4.89        3.79      4.40 o 
  -1   1  20       10.50        8.33      3.78 o 
   0   1  20        7.39        9.17      5.79 o 
   1   1  20        2.54        5.42      3.36 o 
   2   1  20       20.82       18.80      6.72 o 
   3   1  20       86.11       76.86     20.19 o 
   4   1  20        9.26       11.35      5.63 o 
   5   1  20      135.24      119.63     41.17 o 
   6   1  20      185.08      166.46     21.40 o 
   7   1  20        4.48        5.13      9.31 o 
  -8   2  20       11.89        7.40      5.98 o 
  -7   2  20       46.26       52.92     21.06 o 
  -6   2  20      238.96      275.25     17.79 o 
  -5   2  20       56.24       54.41     18.85 o 
  -4   2  20       33.14       35.11      9.94 o 
  -3   2  20       82.07       85.11     20.39 o 
  -2   2  20        0.37        3.58      3.91 o 
  -1   2  20        4.01        7.57      3.82 o 
   0   2  20       10.51        7.09      2.79 o 
   1   2  20       11.08       17.21      7.67 o 
   2   2  20      405.48      386.61     16.74 o 
   3   2  20      657.47      684.87     23.33 o 
   4   2  20       56.29       59.79     21.59 o 
   5   2  20       74.01       81.34     29.21 o 
   6   2  20      115.03      133.95     43.08 o 
   7   2  20        2.51        1.11      5.57 o 
  -8   3  20      118.96      115.32     44.76 o 
  -7   3  20       18.35       20.56      7.94 o 
  -6   3  20       70.75       79.80     24.84 o 
  -5   3  20      132.17      136.71     28.62 o 
  -4   3  20      116.07      105.52     17.03 o 
  -3   3  20        2.17        4.13      3.13 o 
  -2   3  20        0.02        3.85      3.39 o 
  -1   3  20       94.81       62.48     17.54 o 
   0   3  20        0.90        5.60      3.76 o 
   1   3  20       36.09       25.96      8.80 o 
   2   3  20      107.44      112.02     11.10 o 
   3   3  20        1.67        5.82      5.85 o 
   4   3  20       15.62       13.12      5.25 o 
   5   3  20      171.41      177.56     22.72 o 
   6   3  20      267.91      259.15     27.38 o 
  -7   4  20       24.22       25.51      9.77 o 
  -6   4  20       36.77       26.06     11.69 o 
  -5   4  20       59.27       62.02     21.22 o 
  -4   4  20       82.06       81.66     23.96 o 
  -3   4  20        2.54        3.33      5.41 o 
  -2   4  20        9.27        6.59      3.34 o 
  -1   4  20       33.12       32.78     10.12 o 
   0   4  20      194.06      176.35     13.71 o 
   1   4  20       10.40        8.81      6.55 o 
   2   4  20       10.09       10.47      5.52 o 
   3   4  20        8.97       16.90     10.36 o 
   4   4  20       78.62       65.79     27.86 o 
   5   4  20       56.79       62.05     29.95 o 
   6   4  20       50.44       48.99     22.87 o 
  -6   5  20        0.96        8.38      4.66 o 
  -5   5  20       23.34       22.11     14.00 o 
  -4   5  20       50.32       51.55     21.02 o 
  -3   5  20        0.40        3.77      3.94 o 
  -2   5  20       90.55       65.13     26.61 o 
  -1   5  20       38.24       22.58      6.93 o 
   0   5  20      266.20      264.30     18.50 o 
   1   5  20        1.12        6.06      5.52 o 
   2   5  20       62.72       50.03     18.17 o 
   3   5  20        0.78        2.41      5.06 o 
   4   5  20      182.41      213.84     34.41 o 
   5   5  20        0.04        4.36      4.55 o 
  -5   6  20      113.87      117.42     21.53 o 
  -4   6  20       47.40       37.14     13.94 o 
  -3   6  20       39.70       29.05     12.66 o 
  -2   6  20        0.10        3.19      4.23 o 
  -1   6  20      142.86      129.37     41.55 o 
   0   6  20       25.79       26.60     12.68 o 
   1   6  20      127.18      128.51     19.58 o 
   2   6  20      156.09      153.06     14.75 o 
   3   6  20      170.82      154.00     21.79 o 
  -3   7  20       20.14       13.89      8.50 o 
  -2   7  20       13.19       10.06     10.17 o 
  -1   7  20      557.27      554.86     30.00 o 
   0   7  20       42.40       48.73     20.69 o 
   1   7  20        5.08        6.33      6.50 o 
  -8   1  21       31.30       25.65     11.31 o 
  -7   1  21       29.92       35.16     14.89 o 
  -6   1  21       41.25       29.80     13.32 o 
  -5   1  21      146.93      129.01     13.67 o 
  -4   1  21       50.47       57.13     14.78 o 
  -3   1  21      362.31      346.34     14.72 o 
  -2   1  21      372.66      405.49     15.68 o 
  -1   1  21      271.74      298.99     14.30 o 
   0   1  21       32.66       45.90     12.43 o 
   1   1  21      165.99      158.25     15.01 o 
   2   1  21      150.80      158.25     41.62 o 
   3   1  21       65.66       75.96     21.70 o 
   4   1  21       30.64       41.35     15.35 o 
   5   1  21        2.54        4.33      4.72 o 
   6   1  21       13.53       14.83      7.37 o 
  -7   2  21       85.50       70.71     32.86 o 
  -6   2  21       61.44       47.06     18.51 o 
  -5   2  21        7.35        6.42      4.88 o 
  -4   2  21      107.11       92.48     28.82 o 
  -3   2  21       30.47       23.41      8.99 o 
  -2   2  21        0.35        3.42      3.90 o 
  -1   2  21      105.78      111.15     15.92 o 
   0   2  21        0.53        3.49      3.62 o 
   1   2  21      139.24      127.45     18.26 o 
   2   2  21      118.96      100.41     24.79 o 
   3   2  21      451.57      474.19     27.58 o 
   4   2  21        4.86       10.19      7.03 o 
   5   2  21       18.68       11.74      6.62 o 
   6   2  21      144.79      183.81     23.15 o 
  -7   3  21       76.33       71.02     29.06 o 
  -6   3  21       27.02       23.00     10.56 o 
  -5   3  21       18.66       16.73      7.86 o 
  -4   3  21        2.20        6.54      5.87 o 
  -3   3  21        0.15        2.97      3.52 o 
  -2   3  21       12.60       11.38      3.99 o 
  -1   3  21        1.70        2.42      3.52 o 
   0   3  21       16.18       10.93      5.66 o 
   1   3  21       52.65       56.46     19.74 o 
   2   3  21       80.87       71.28     25.08 o 
   3   3  21        0.00        5.87      6.13 o 
   4   3  21      116.71       97.74     42.97 o 
   5   3  21        1.58        4.12      4.32 o 
  -6   4  21      109.31       97.01     39.43 o 
  -5   4  21      100.11      104.84     19.26 o 
  -4   4  21        0.05        3.88      3.95 o 
  -3   4  21       24.40       26.45     11.62 o 
  -2   4  21        0.25        2.51      5.29 o 
  -1   4  21       14.83        8.04      4.58 o 
   0   4  21      128.27      119.36     15.02 o 
   1   4  21      231.67      275.49     20.51 o 
   2   4  21      368.20      405.34     18.99 o 
   3   4  21       50.06       44.49     15.56 o 
   4   4  21      313.56      357.17     21.86 o 
  -5   5  21       33.74       36.13     18.62 o 
  -4   5  21       58.20       48.58     22.78 o 
  -3   5  21       26.79       23.32     10.14 o 
  -2   5  21      227.23      221.21     14.55 o 
  -1   5  21      587.74      592.34     27.21 o 
   0   5  21       44.60       53.55     19.07 o 
   1   5  21       23.53       31.24     11.89 o 
   2   5  21       19.73       19.44      9.75 o 
   3   5  21       14.87        9.99      8.60 o 
  -4   6  21        8.89       10.39      6.35 o 
  -3   6  21        1.13        2.83      3.93 o 
  -2   6  21      244.63      241.82     20.77 o 
  -1   6  21      202.15      214.26     29.11 o 
   0   6  21        5.59        8.99      7.71 o 
   1   6  21      237.61      270.37     21.23 o 
   2   6  21       43.07       44.01     15.98 o 
  -7   0  22      116.54      121.27     25.89 o 
  -6   0  22       12.04       19.24     11.72 o 
  -5   0  22        8.31       20.40     13.06 o 
  -4   0  22      219.49      251.23     23.83 o 
  -3   0  22      460.20      463.34     27.32 o 
  -2   0  22      202.48      231.88     19.24 o 
  -1   0  22      175.56      168.96     14.58 o 
   0   0  22       14.43       22.78      8.17 o 
   1   0  22        0.01        3.38      7.33 o 
   2   0  22        3.20        6.27      7.04 o 
   3   0  22       17.72       12.15      7.88 o 
   4   0  22        2.27        4.37      4.55 o 
   5   0  22       15.46       16.29     22.92 o 
  -7   1  22        4.11        5.22      8.04 o 
  -6   1  22       29.77       33.57     16.60 o 
  -5   1  22       27.41       22.59      9.64 o 
  -4   1  22       95.84       78.16     23.55 o 
  -3   1  22        6.17        7.23      5.27 o 
  -2   1  22        0.15        5.99      5.86 o 
  -1   1  22        8.58        9.48      4.90 o 
   0   1  22        1.30        2.81      2.58 o 
   1   1  22       90.36       87.40     29.04 o 
   2   1  22        0.05        5.32      5.89 o 
   3   1  22       22.46       13.62      6.58 o 
   4   1  22       28.04       23.10     10.36 o 
   5   1  22       73.05       52.72     24.96 o 
  -6   2  22      110.81      115.36     37.99 o 
  -5   2  22       11.16        7.66      5.94 o 
  -4   2  22      578.34      576.99     20.32 o 
  -3   2  22       13.36        5.42      4.32 o 
  -2   2  22      103.69       80.31     22.54 o 
  -1   2  22       41.67       34.14     11.70 o 
   0   2  22       76.58       58.59     18.45 o 
   1   2  22       20.98       18.59      7.27 o 
   2   2  22       32.63       29.75     14.72 o 
   3   2  22       87.38       91.87     35.64 o 
   4   2  22       30.98       28.65     12.09 o 
   5   2  22      137.79       93.31     40.98 o 
  -6   3  22       19.63       16.55      6.80 o 
  -5   3  22       31.58       40.40     17.79 o 
  -4   3  22      157.00      161.96     14.81 o 
  -3   3  22       78.18       56.43     20.19 o 
  -2   3  22      153.88      176.19     18.62 o 
  -1   3  22       54.17       49.66     20.20 o 
   0   3  22        2.51       10.87      6.60 o 
   1   3  22       90.43       69.04     24.73 o 
   2   3  22       48.80       38.50     14.30 o 
   3   3  22        2.25        2.81      5.13 o 
   4   3  22       32.51       29.55     18.12 o 
  -5   4  22       40.55       28.11     13.67 o 
  -4   4  22       40.18       27.09     10.19 o 
  -3   4  22       11.81        8.37      4.06 o 
  -2   4  22        5.06        4.50      5.11 o 
  -1   4  22        1.96        4.25      3.96 o 
   0   4  22      123.76      105.41     35.13 o 
   1   4  22       16.44       16.35      9.51 o 
   2   4  22        9.36       10.16      6.48 o 
   3   4  22       17.35       11.41      8.71 o 
  -4   5  22       11.43       11.26      6.04 o 
  -3   5  22       81.37       58.08     26.04 o 
  -2   5  22       61.44       63.99     29.68 o 
  -1   5  22        1.48        5.17      5.95 o 
   0   5  22       10.08        9.91      7.11 o 
   1   5  22       45.94       49.20     22.67 o 
   2   5  22       65.94       47.46     21.77 o 
  -5   1  23       15.08       19.25      9.97 o 
  -4   1  23        2.46        4.44      4.64 o 
  -3   1  23       10.03       13.06      5.54 o 
  -2   1  23       38.41       23.71      7.61 o 
  -1   1  23       23.57       19.83      7.24 o 
   0   1  23       15.06        7.71      6.69 o 
   1   1  23       33.28       32.13     12.90 o 
   2   1  23        0.24        2.03      3.80 o 
   3   1  23       20.26       17.40     14.28 o 
   4   1  23      129.71       78.50     36.88 o 
  -5   2  23        2.57        2.44      4.32 o 
  -4   2  23      267.65      275.37     15.55 o 
  -3   2  23       22.03       18.90      6.23 o 
  -2   2  23       17.06       12.91      7.38 o 
  -1   2  23        8.76        6.72      5.18 o 
   0   2  23       46.35       31.92     10.22 o 
   1   2  23       23.02       15.45      6.04 o 
   2   2  23       75.94       72.09     35.21 o 
   3   2  23        0.49        1.68      4.70 o 
  -4   3  23       13.75       12.00      6.24 o 
  -3   3  23        5.79        7.50      4.71 o 
  -2   3  23        1.60        5.70      5.08 o 
  -1   3  23        1.24        4.17      5.04 o 
   0   3  23        2.54        5.26      6.22 o 
   1   3  23        0.01        3.22      4.80 o 
   2   3  23        0.83       -0.58      7.76 o 
  -3   4  23        0.26        3.85      4.16 o 
  -2   4  23       26.15       21.88     11.08 o 
  -1   4  23       15.97       18.52     11.88 o 
   0   4  23       20.71       13.89      6.81 o 
   1   4  23       61.24       39.68     18.61 o 
  -4   0  24       11.57        9.99      7.13 o 
  -3   0  24        1.16        0.64      6.48 o 
  -2   0  24        0.05        1.72      4.32 o 
  -1   0  24      319.54      282.45     22.06 o 
   0   0  24        2.07        3.03      6.12 o 
   1   0  24      159.62      201.22     23.07 o 
   2   0  24      135.60      108.10     61.64 o 
  -4   1  24       78.17       55.89     24.20 o 
  -3   1  24        0.29        4.25      3.55 o 
  -2   1  24       40.60       34.73     15.02 o 
  -1   1  24        3.87        5.39      4.64 o 
   0   1  24      109.61       93.47     42.40 o 
   1   1  24       48.68       35.25     18.40 o 
   2   1  24       46.99       34.84     15.56 o 
  -3   2  24        3.90        4.47      3.80 o 
  -2   2  24       14.72       11.61      5.54 o 
  -1   2  24       33.68       28.06     13.41 o 
   0   2  24        3.45        3.75      4.29 o 
   1   2  24        1.35        5.06      5.56 o 
  -1   3  24      471.23      520.42     28.47 o 
                                                 
